# Supplementary material for: Quantitative variability of 342 plasma proteins in a human twin population
Source: Mol Syst Biol. 2015 Feb 4;11(2):786. doi: 10.15252/msb.20145728 (PMC4358658; doi:10.15252/msb.20145728)
Supplement: Supplementary file 2 [file msb0011-0786-sd2.xlsx]

## Sheet: Table S1
Table S1. Basic information of the twin samples used in the study.
Note all the twin pairs are numbered from 1-58 and A/B represents each twin in one pair. Note that the reported and recorded phenotypes of every twin individual at each visit time were summarized, including the menopause status, cancer developed, diabetes status and medication usage of corticosteroids, thyroxin, statins and antihypertensive drugs. N.A. indicates the data is not available or not r…
Twin Pair Information (A and B represent two twins in one pair)	Zygosity	Age at visit 1	Age at visit 2	Exact Span between two visits (years)	Menopause status	Cancer developed between 2 visits	Confirmed Diabetes	Corticosteroids usage recorded	Thyroxine usage recorded	Statins usage recorded	Antihypertensives usage recorded
Twin pair-01-A	MZ	71	78	6.51781	Post menopausal before visit 1
Twin pair-01-B	MZ	71	78	6.51781	Post menopausal before visit 1
Twin pair-02-A	MZ	64	70	5.17808	Post menopausal before visit 1					visit 1 & visit 2	visit 1
Twin pair-02-B	MZ	64	70	5.17808	Post menopausal before visit 1					visit 1 & visit 2	visit 2
Twin pair-03-A	MZ	74	77	3.24658	Post menopausal before visit 1				visit 1 & visit 2	visit 1	visit 1
Twin pair-03-B	MZ	74	77	3.24658	N.A. at visit 1 & Post menopausal at visit 2		Type 2 Diabetes, before visit 1		visit 1 & visit 2	visit 2	visit 1 & visit 2
Twin pair-04-A	MZ	61	68	6.88493	Post menopausal before visit 1	Yes
Twin pair-04-B	MZ	61	68	6.88493	Post menopausal before visit 1						visit 1
Twin pair-05-A	MZ	41	47	6.15068	Pre menopausal at visit 1, N.A. at visit2
Twin pair-05-B	MZ	41	47	6.15068	Going through menopause at visit 1, Going through menopause or Post menopausal at visit 2				visit 2
Twin pair-06-A	MZ	50	55	5.86301	Pre menopausal at visit 1, Going through menopause or Post menopausal at visit 2
Twin pair-06-B	MZ	50	55	5.86301	Pre menopausal at visit 1, N.A. at visit2
Twin pair-07-A	MZ	60	61	1.85753	Post menopausal before visit 1
Twin pair-07-B	MZ	60	61	1.85753	Post menopausal before visit 1
Twin pair-08-A	MZ	56	62	6.30411	N.A. at visit 1, N.A. at visit 2				visit 1 & visit 2
Twin pair-08-B	MZ	56	62	6.30411	Post menopausal before visit 1					visit 1
Twin pair-09-A	MZ	43	49	6.04932	Pre menopausal at visit 1, Going through menopause or Post menopausal at visit 2
Twin pair-09-B	MZ	43	49	6.04932	Going through menopause at visit 1, Going through menopause or Post menopausal at visit 2
Twin pair-10-A	DZ	38	44	5.18356	Pre menopausal at visit 1, N.A. at visit2
Twin pair-10-B	DZ	38	44	5.18356	Pre menopausal at visit 1, N.A. at visit2
Twin pair-11-A	DZ	65	68	2.93973	N.A. at visit 1, N.A. at visit 2						visit 1 & visit 2
Twin pair-11-B	DZ	65	68	2.93973	Post menopausal before visit 1					visit 1 & visit 2	visit 1 & visit 2
Twin pair-12-A	DZ	62	68	6.09041	Going through menopause at visit 1, Going through menopause or Post menopausal at visit 2
Twin pair-12-B	DZ	62	68	6.09041	Going through menopause at visit 1, N.A. at visit 2					visit 2
Twin pair-13-A	DZ	59	64	4.92877	N.A. at visit 1, N.A. at visit 2					visit 1 & visit 2	visit 2
Twin pair-13-B	DZ	59	64	4.92877	Going through menopause at visit 1, N,A, at visit 2						visit 1
Twin pair-14-A	MZ	58	62	4.08493	Post menopausal before visit 1
Twin pair-14-B	MZ	58	62	4.08493	Post menopausal before visit 1						visit 1
Twin pair-15-A	MZ	52	58	5.56164	Post menopausal before visit 1
Twin pair-15-B	MZ	52	58	5.56164	Post menopausal before visit 1
Twin pair-16-A	DZ	46	54	7.44658	Post menopausal before visit 1
Twin pair-16-B	DZ	46	54	7.44658	Pre menopausal at visit 1, Going through menopause or Post menopausal at visit 2					visit 2
Twin pair-17-A	MZ	66	70	3.51233	Post menopausal before visit 1	Yes
Twin pair-17-B	MZ	66	70	3.51233	Post menopausal before visit 1
Twin pair-18-A	DZ	48	56	7.1726	N.A. at visit 1, N.A. at visit 2
Twin pair-18-B	DZ	48	56	7.1726	Pre menopausal at visit 1, N.A. at visit2
Twin pair-19-A	MZ	60	66	5.88767	Post menopausal before visit 1
Twin pair-19-B	MZ	61	66	5.47671	Post menopausal before visit 1						visit 2
Twin pair-20-A	DZ	59	65	6.44384	Post menopausal before visit 1		Type 2 Diabetes, before visit 1			visit 1 & visit 2	visit 2
Twin pair-20-B	DZ	59	65	6.44384	Post menopausal before visit 1		Type 2 Diabetes, before visit 1			visit 2
Twin pair-21-A	MZ	52	58	5.7863	Post menopausal before visit 1				visit 2
Twin pair-21-B	MZ	52	58	5.7863	Going through menopause at visit 1, N,A, at visit 2				visit 2
Twin pair-22-A	MZ	72	76	3.33699	Post menopausal before visit 1
Twin pair-22-B	MZ	72	76	3.66027	Post menopausal before visit 1		Type 2 Diabetes, before visit 1
Twin pair-23-A	MZ	52	57	5.60548	Pre menopausal at visit 1, N.A. at visit2
Twin pair-23-B	MZ	52	57	5.60548	Pre menopausal at visit 1, N.A. at visit2
Twin pair-24-A	MZ	50	55	5.64658	Pre menopausal at visit 1, Going through menopause or Post menopausal at visit 2
Twin pair-24-B	MZ	50	55	5.64658	Going through menopause at visit 1, N,A, at visit 2
Twin pair-25-A	DZ	60	65	4.23014	Post menopausal before visit 1				visit 2		visit 1 & visit 2
Twin pair-25-B	DZ	60	65	4.23014	Post menopausal before visit 1
Twin pair-26-A	DZ	61	63	2.83836	Post menopausal before visit 1
Twin pair-26-B	DZ	61	63	2.83836	Post menopausal before visit 1
Twin pair-27-A	DZ	57	62	4.32877	Post menopausal before visit 1			visit 2
Twin pair-27-B	DZ	57	62	4.32877	Post menopausal before visit 1
Twin pair-28-A	MZ	61	65	3.4411	Post menopausal before visit 1		Type 2 Diabetes, before visit 1				visit 1 & visit 2
Twin pair-28-B	MZ	61	65	3.4411	Post menopausal before visit 1		Type 2 Diabetes, before visit 1			visit 2	visit 2
Twin pair-29-A	DZ	68	74	6.70411	N.A. at visit 1, N.A. at visit 2
Twin pair-29-B	DZ	68	74	6.70411	Post menopausal before visit 1					visit 2	visit 1 & visit 2
Twin pair-30-A	MZ	54	58	3.99178	Post menopausal before visit 1
Twin pair-30-B	MZ	54	58	3.99178	Post menopausal before visit 1
Twin pair-31-A	MZ	59	63	3.68219	Post menopausal before visit 1				visit 1 & visit 2		visit 1 & visit 2
Twin pair-31-B	MZ	59	63	3.68219	Post menopausal before visit 1		Type 2 Diabetes, before visit 1		visit 1 & visit 2		visit 1 & visit 2
Twin pair-32-A	MZ	61	64	2.68219	Post menopausal before visit 1
Twin pair-32-B	MZ	61	64	2.68219	Post menopausal before visit 1
Twin pair-33-A	DZ	58	64	6.61096	Post menopausal before visit 1
Twin pair-33-B	DZ	58	64	6.61096	Post menopausal before visit 1		Type 2 Diabetes, before visit 1			visit 1 & visit 2	visit 1 & visit 2
Twin pair-34-A	DZ	61	67	5.32603	Post menopausal before visit 1						visit 1
Twin pair-34-B	DZ	61	67	5.32603	Post menopausal before visit 1						visit 2
Twin pair-35-A	DZ	55	63	7.38082	Post menopausal before visit 1					visit 2	visit 1 & visit 2
Twin pair-35-B	DZ	55	63	7.38082	Going through menopause at visit 1, N,A, at visit 2						visit 1 & visit 2
Twin pair-36-A	MZ	72	75	2.72877	Post menopausal before visit 1					visit 1	visit 1
Twin pair-36-B	MZ	72	75	2.72877	Post menopausal before visit 1						visit 2
Twin pair-37-A	MZ	64	70	6.32603	Post menopausal before visit 1					visit 1 & visit 2
Twin pair-37-B	MZ	64	70	6.32603	Post menopausal before visit 1					visit 1 & visit 2
Twin pair-38-A	MZ	72	75	3.33425	Post menopausal before visit 1		Type 2 Diabetes, before visit 1
Twin pair-38-B	MZ	72	75	3.33425	Post menopausal before visit 1		Type 2 Diabetes, before visit 1			visit 2
Twin pair-39-A	DZ	51	58	6.88767	Going through menopause at visit 1, N,A, at visit 2				visit 2		visit 2
Twin pair-39-B	DZ	51	58	6.88767	Pre menopausal at visit 1, N.A. at visit2				visit 1 & visit 2		visit 2
Twin pair-40-A	DZ	59	66	6.1589	Post menopausal before visit 1
Twin pair-40-B	DZ	59	66	6.1589	Post menopausal before visit 1
Twin pair-41-A	DZ	57	62	5.08219	Post menopausal before visit 1						visit 1 & visit 2
Twin pair-41-B	DZ	57	62	5.08219	Going through menopause at visit 1, N,A, at visit 2
Twin pair-42-A	DZ	71	73	1.97534	Post menopausal before visit 1
Twin pair-42-B	DZ	71	73	1.97534	N.A. at visit 1, N.A. at visit 2
Twin pair-43-A	DZ	53	60	6.59726	N.A. at visit 1, Going through menopause or Post menopausal reported at visit 2
Twin pair-43-B	DZ	53	60	6.59726	N.A. at visit 1, Going through menopause or Post menopausal reported at visit 2
Twin pair-44-A	DZ	53	60	6.07397	Going through menopause at visit 1, N,A, at visit 2
Twin pair-44-B	DZ	53	60	6.07397	Going through menopause at visit 1, N,A, at visit 2
Twin pair-45-A	MZ	70	75	5.33973	N.A. at visit 1, N.A. at visit 2		Type 2 Diabetes, before visit 1				visit 1 & visit 2
Twin pair-45-B	MZ	70	75	5.33973	Post menopausal before visit 1					visit 2	visit 1 & visit 2
Twin pair-46-A	MZ	64	70	6.00548	Post menopausal before visit 1
Twin pair-46-B	MZ	64	70	6.00548	Post menopausal before visit 1
Twin pair-47-A	MZ	58	65	6.96164	Post menopausal before visit 1
Twin pair-47-B	MZ	58	65	6.96164	N.A. at visit 1, N.A. at visit 2
Twin pair-48-A	MZ	55	61	6.18904	Going through menopause at visit 1, N,A, at visit 2
Twin pair-48-B	MZ	55	61	6.18904	Going through menopause at visit 1, N,A, at visit 2
Twin pair-49-A	MZ	59	65	5.96438	Post menopausal before visit 1					visit 1 & visit 2	visit 1 & visit 2
Twin pair-49-B	MZ	59	65	5.96438	Post menopausal before visit 1					visit 1 & visit 2
Twin pair-50-A	MZ	64	69	5.50411	Post menopausal before visit 1
Twin pair-50-B	MZ	64	69	5.50411	N.A. at visit 1, N.A. at visit 2
Twin pair-51-A	MZ	41	46	5.69315	Pre menopausal at visit 1, N.A. at visit2
Twin pair-51-B	MZ	41	46	5.69315	Pre menopausal at visit 1, N.A. at visit2
Twin pair-52-A	MZ	52	56	4.0274	N.A. at visit 1, N.A. at visit 2		Type 2 Diabetes, before visit 1
Twin pair-52-B	MZ	52	56	4.0274	Going through menopause at visit 1, Post menopausal at visit 2
Twin pair-53-A	MZ	61	65	3.98904	Post menopausal before visit 1		Type 2 Diabetes, before visit 1			visit 2	visit 2
Twin pair-53-B	MZ	61	65	3.98904	Post menopausal before visit 1		Type 2 Diabetes, before visit 1			visit 2	visit 1 & visit 2
Twin pair-54-A	MZ	40	45	5.29589	N.A. at visit 1,Pre menopausal at visit 2
Twin pair-54-B	MZ	40	45	5.29589	N.A. at visit 1, Pre menopausal at visit 2
Twin pair-55-A	MZ	64	70	6.21644	N.A. at visit 1, N.A. at visit 2						visit 1 & visit 2
Twin pair-55-B	MZ	64	70	6.21644	N.A. at visit 1, N.A. at visit 2				visit 2		visit 1
Twin pair-56-A	DZ	60	67	6.19726	Going through menopause at visit 1, N,A, at visit 2
Twin pair-56-B	DZ	60	67	6.19726	Post menopausal before visit 1					visit 2
Twin pair-57-A	DZ	58	65	6.4274	N.A. at visit 1, N.A. at visit 2
Twin pair-57-B	DZ	58	65	6.4274	Post menopausal before visit 1
Twin pair-58-A	MZ	41	48	6.20548	Pre menopausal at visit 1, N.A. at visit2
Twin pair-58-B	MZ	41	48	6.20548	Pre menopausal at visit 1, N.A. at visit2

## Sheet: Table S2
Table S2. All the peptides and Proteins identified by SWATH-MS and used for the variance analysis.
The alkylation of cysteins is indicated as C(UniMod:4), and the oxidation at methionine is indicated as M(UniMod:35). Note the SwissProt protein identities were given for each protein. All the mapped proteins from peptides were listed. Those peptides mapping to the protein index with only one SwissProt identity (starting with “1/sp”) are the unique peptides.
Each peptide sequence was mapped to the Swissprot database for possible modifications previously reported. If a peptide is listed to have a potential modification site, we report the position of the modifiable amino acid in the peptide sequence (from N to C terminal) and whether the peptide has a N-glycosylation motif (N-XST). Note that only 29 of the 595 (that is, <5% of) peptides included in ou…
Peptide Sequences	Protein (assigned protein number|SwissProt I.D.s|Short names	Included in variance model	Possible modification according to Swiss Prot	Possible modification site of the amino acid in the peptide	N-glycosylation Motif (N-XST) in possible modification
SYSC(UniMod:4)RVTHEGSTVEK	1/sp|A0M8Q6|LAC7_HUMAN
VTVLGQPK	1/sp|B9A064|IGLL5_HUMAN	Yes
VITNQYNNPAGLYSSENISNFNNALESK	1/sp|O00151|PDLI1_HUMAN		Phosphorylation	6	Yes
WPEPVFGR	1/sp|O00187|MASP2_HUMAN
LASPGFPGEYANDQER	1/sp|O00187|MASP2_HUMAN	Yes
DFNIPGFPTVR	1/sp|O00391|QSOX1_HUMAN
NLIDEDGNNQWPEGLK	1/sp|O00410|IPO5_HUMAN
DC(UniMod:4)LPELK	1/sp|O00429|DNM1L_HUMAN
YLQLQQEK	1/sp|O00461|GOLI4_HUMAN	Yes
VHTWSSLEPVC(UniMod:4)SR	1/sp|O00462|MANBA_HUMAN	Yes
LLLPPTESGSESSITILK	1/sp|O00533|CHL1_HUMAN
SPHPYQLPQALAPHVDFVGGLHR	1/sp|O14773|TPP1_HUMAN
AKPVATAPIPGTPWC(UniMod:4)VVWTGDER	1/sp|O14776|TCRG1_HUMAN	Yes
SETAEELKK	1/sp|O14791|APOL1_HUMAN
VNEPSILEMSR	1/sp|O14791|APOL1_HUMAN	Yes
VAQELEEK	1/sp|O14791|APOL1_HUMAN	Yes
LNILNNNYK	1/sp|O14791|APOL1_HUMAN
VTEPISAESGEQVER	1/sp|O14791|APOL1_HUMAN	Yes
QMLPLNTNIR	1/sp|O14980|XPO1_HUMAN	Yes
C(UniMod:4)SGNWM(UniMod:35)WAAK	1/sp|O15067|PUR4_HUMAN	Yes
IIEETLALK	1/sp|O15144|ARPC2_HUMAN
LGLVWAALQGAR	1/sp|O15230|LAMA5_HUMAN
VQEQLSSLWEENQALATQTR	1/sp|O15230|LAMA5_HUMAN
C(UniMod:4)DIGGALGQSC(UniMod:4)EPR	1/sp|O15230|LAMA5_HUMAN	Yes
MILEIAPTSDNDFGR	1/sp|O15394|NCAM2_HUMAN	Yes
EAMNDPLLER	1/sp|O43143|DHX15_HUMAN
FMGTELNGK	1/sp|O43175|SERA_HUMAN	Yes
SFSEFGK	1/sp|O43390|HNRPR_HUMAN		Acetylation	7
VWGNVVTVEWADPVEEPDPEVMAK	1/sp|O43390|HNRPR_HUMAN	Yes
STLPDADR	1/sp|O43707|ACTN4_HUMAN	Yes
TIQEMQQK	1/sp|O43707|ACTN4_HUMAN
IFDSEEILAGYK	1/sp|O43776|SYNC_HUMAN		Acetylation	12
DMGGYSTTTDFIK	1/sp|O43837|IDH3B_HUMAN
DVAVLC(UniMod:4)R	1/sp|O43866|CD5L_HUMAN	Yes
HQNQWYTVC(UniMod:4)QTGWSLR	1/sp|O43866|CD5L_HUMAN
GVWGSVC(UniMod:4)DDNWGEKEDQVVC(UniMod:4)K	1/sp|O43866|CD5L_HUMAN
EATLQDC(UniMod:4)PSGPWGK	1/sp|O43866|CD5L_HUMAN	Yes
NTC(UniMod:4)NHDEDTWVEC(UniMod:4)EDPFDLR	1/sp|O43866|CD5L_HUMAN
C(UniMod:4)SGEEQSLEQC(UniMod:4)QHR	1/sp|O43866|CD5L_HUMAN
C(UniMod:4)YGPGVGR	1/sp|O43866|CD5L_HUMAN
ELGC(UniMod:4)GAASGTPSGILYEPPAEK	1/sp|O43866|CD5L_HUMAN	Yes
LVGGDNLC(UniMod:4)SGR	1/sp|O43866|CD5L_HUMAN
GQWGTVC(UniMod:4)DDGWDIK	1/sp|O43866|CD5L_HUMAN
FLSQLIQK	1/sp|O60306|AQR_HUMAN
NGVEEIR	1/sp|O75116|ROCK2_HUMAN	Yes
AEDYDVVK	1/sp|O75116|ROCK2_HUMAN	Yes
AFVGNQLPFIGFTYYR	1/sp|O75116|ROCK2_HUMAN		Phosphorylation	13
QIQQLESNNR	1/sp|O75116|ROCK2_HUMAN
QKVENLLLEAEK	1/sp|O75116|ROCK2_HUMAN
SC(UniMod:4)LPQIK	1/sp|O75131|CPNE3_HUMAN
SPLGEVAIR	1/sp|O75131|CPNE3_HUMAN
LDFGNSQGK	1/sp|O75223|GGCT_HUMAN	Yes
MMIPDC(UniMod:4)QR	1/sp|O75347|TBCA_HUMAN
FNDEHIPESPYLVPVIAPSDDAR	1/sp|O75369|FLNB_HUMAN	Yes
AGLAPLEVR	1/sp|O75369|FLNB_HUMAN	Yes
VVPGYGHAVLR	1/sp|O75390|CISY_HUMAN
ALIDQEVK	1/sp|O75608|LYPA1_HUMAN
LPPLPPREDAAR	1/sp|O75629|CREG1_HUMAN
AGFGNQESEFWLGNENLHQLTLQGNWELR	1/sp|O75636|FCN3_HUMAN
RQDGSVDFFR	1/sp|O75636|FCN3_HUMAN	Yes
LLGEVDHYQLALGK	1/sp|O75636|FCN3_HUMAN
ALPVFC(UniMod:4)DMDTEGGGWLVFQR	1/sp|O75636|FCN3_HUMAN
YGIDWASGR	1/sp|O75636|FCN3_HUMAN	Yes
ELLSQGATLSGWYHLC(UniMod:4)LPEGR	1/sp|O75636|FCN3_HUMAN	Yes
YAVSEAAAHK	1/sp|O75636|FCN3_HUMAN
DDFTEFGK	1/sp|O75822|EIF3J_HUMAN	Yes
RLEEPEEPK	1/sp|O75822|EIF3J_HUMAN
GDEC(UniMod:4)QLC(UniMod:4)EVENR	1/sp|O75882|ATRN_HUMAN
AAAAAAVSGSAAAEAK	1/sp|O75882|ATRN_HUMAN
C(UniMod:4)FSSDFMAYDIAC(UniMod:4)DR	1/sp|O75882|ATRN_HUMAN
GEAC(UniMod:4)DIPHC(UniMod:4)TDNC(UniMod:4)GFPHR	1/sp|O75882|ATRN_HUMAN
LADDLYR	1/sp|O75882|ATRN_HUMAN
EQYAVVGH	1/sp|O75882|ATRN_HUMAN
DLDMFINASK	1/sp|O75882|ATRN_HUMAN		Glycosylation	7	Yes
GVKGDEC(UniMod:4)QLC(UniMod:4)EVENR	1/sp|O75882|ATRN_HUMAN
EQYAVVGHSAHIVTLK	1/sp|O75882|ATRN_HUMAN
NHNALLASLTTQK	1/sp|O75882|ATRN_HUMAN
SC(UniMod:4)ALDQNC(UniMod:4)QWEPR	1/sp|O75882|ATRN_HUMAN
DNPMYYC(UniMod:4)NK	1/sp|O75882|ATRN_HUMAN
SVNNVVVR	1/sp|O75882|ATRN_HUMAN
YQGNPLR	1/sp|O75882|ATRN_HUMAN
LTLTPWVGLR	1/sp|O75882|ATRN_HUMAN
C(UniMod:4)TWLIEGQPNR	1/sp|O75882|ATRN_HUMAN
LTGSSGFVTDGPGNYK	1/sp|O75882|ATRN_HUMAN	Yes
SEAAC(UniMod:4)LAAGPGIR	1/sp|O75882|ATRN_HUMAN	Yes
YDVDTQMWTILK	1/sp|O75882|ATRN_HUMAN
HC(UniMod:4)ETC(UniMod:4)ISGFYGDPTNGGK	1/sp|O75882|ATRN_HUMAN	Yes
NTWSILHTQGALVQGGYGHSSVYDHR	1/sp|O75882|ATRN_HUMAN
EEYSNLK	1/sp|O75882|ATRN_HUMAN
IMQSSQSMSK	1/sp|O75882|ATRN_HUMAN
AAC(UniMod:4)C(UniMod:4)LAGAR	1/sp|O95336|6PGL_HUMAN
SLTSC(UniMod:4)LDSK	1/sp|O95445|APOM_HUMAN	Yes
AFLLTPR	1/sp|O95445|APOM_HUMAN	Yes
NQEAC(UniMod:4)ELSNN	1/sp|O95445|APOM_HUMAN
KWIYHLTEGSTDLR	1/sp|O95445|APOM_HUMAN	Yes
WIYHLTEGSTDLR	1/sp|O95445|APOM_HUMAN
FLEEHPGGEEVLR	1/sp|P00167|CYB5_HUMAN
ELGEYGFHEYTEVK	1/sp|P00352|AL1A1_HUMAN	Yes
KAEEEHLGILGPQLHADVGDKVK	1/sp|P00450|CERU_HUMAN
NLASRPYTFHSHGITYYK	1/sp|P00450|CERU_HUMAN
GPEEEHLGILGPVIWAEVGDTIR	1/sp|P00450|CERU_HUMAN
MLLATEEQSPGEGDGNC(UniMod:4)VTR	1/sp|P00450|CERU_HUMAN
NNEGTYYSPNYNPQSR	1/sp|P00450|CERU_HUMAN
GDSVVWYLFSAGNEADVHGIYFSGNTYLWR	1/sp|P00450|CERU_HUMAN
VNKDDEEFIESNK	1/sp|P00450|CERU_HUMAN
DVDKEFYLFPTVFDENESLLLEDNIR	1/sp|P00450|CERU_HUMAN		Glycosylation	16	Yes
VYPGEQYTYMLLATEEQSPGEGDGNC(UniMod:4)VTR	1/sp|P00450|CERU_HUMAN
AEEEHLGILGPQLHADVGDK	1/sp|P00450|CERU_HUMAN
M(UniMod:35)FTTAPDQVDKEDEDFQESNK	1/sp|P00450|CERU_HUMAN
QSEDSTFYLGER	1/sp|P00450|CERU_HUMAN
EYTDASFTNRK	1/sp|P00450|CERU_HUMAN
DIASGLIGPLIIC(UniMod:4)K	1/sp|P00450|CERU_HUMAN	Yes
RDTANLFPQTSLTLHMWPDTEGTFNVEC(UniMod:4)LTTDHYTGGMK	1/sp|P00450|CERU_HUMAN
TTIEKPVWLGFLGPIIK	1/sp|P00450|CERU_HUMAN	Yes
LFSAGNEADVHGIYFSGNTYLWR	1/sp|P00450|CERU_HUMAN
KLISVDTEHSNIYLQNGPDR	1/sp|P00450|CERU_HUMAN
MHSMNGFMYGNQPGLTMC(UniMod:4)K	1/sp|P00450|CERU_HUMAN
RQSEDSTFYLGER	1/sp|P00450|CERU_HUMAN
PYSIHAHGVQTESSTVTPTLPGETLTYVWK	1/sp|P00450|CERU_HUMAN
NM(UniMod:35)ATRPYSIHAHGVQTESSTVTPTLPGETLTYVWK	1/sp|P00450|CERU_HUMAN
ADDKVYPGEQYTYMLLATEEQSPGEGDGNC(UniMod:4)VTR	1/sp|P00450|CERU_HUMAN
TTIEKPVWLGF	1/sp|P00450|CERU_HUMAN
QKDVDKEFYLFPTVFDENESLLLEDNIR	1/sp|P00450|CERU_HUMAN		Glycosylation	18	Yes
LISVDTEHSNIYLQNGPDR	1/sp|P00450|CERU_HUMAN
VDKDNEDFQESNR	1/sp|P00450|CERU_HUMAN
PYTFHSHGITYYK	1/sp|P00450|CERU_HUMAN
QYTDSTFR	1/sp|P00450|CERU_HUMAN
DLYSGLIGPL	1/sp|P00450|CERU_HUMAN
IDTINLFPATLFDAY	1/sp|P00450|CERU_HUMAN
SVPPSASHVAPTETFTYEWTVPK	1/sp|P00450|CERU_HUMAN
ALYLQYTDETFR	1/sp|P00450|CERU_HUMAN
GPQLHADVGDK	1/sp|P00450|CERU_HUMAN
TYC(UniMod:4)SEPEKVDKDNEDFQESNR	1/sp|P00450|CERU_HUMAN
FNKNNEGTYYSPNYNPQSR	1/sp|P00450|CERU_HUMAN
GVYSSDVFDIFPGTYQTLEM(UniMod:35)FPR	1/sp|P00450|CERU_HUMAN
EVGPTNADPVC(UniMod:4)LAK	1/sp|P00450|CERU_HUMAN
DDEEFIESNK	1/sp|P00450|CERU_HUMAN
RDTANLFPQTSLTLH	1/sp|P00450|CERU_HUMAN
MYSVNGYTFGSLPGLSMC(UniMod:4)AEDR	1/sp|P00450|CERU_HUMAN
TPGIWLLHC(UniMod:4)HVTDHIHAGMETTYTVLQNEDTK	1/sp|P00450|CERU_HUMAN
KALYLQYTDETFR	1/sp|P00450|CERU_HUMAN
AHGVQTESSTVTPTLPGETLTYVWK	1/sp|P00450|CERU_HUMAN
AGLQAFFQVQEC(UniMod:4)NK	1/sp|P00450|CERU_HUMAN		Glycosylation	13	Yes
IDTINLFPATLF	1/sp|P00450|CERU_HUMAN
HYYIGIIETTWDYASDHGEK	1/sp|P00450|CERU_HUMAN
LLATEEQSPGEGDGNC(UniMod:4)VTR	1/sp|P00450|CERU_HUMAN
AYYSTVDQVK	1/sp|P00450|CERU_HUMAN
DTANLFPQTSLTLHMWPDTEGTFNVEC(UniMod:4)LTTDHYTGGMK	1/sp|P00450|CERU_HUMAN
DTANLFPQTSLTLH	1/sp|P00450|CERU_HUMAN
SIHAHGVQTESSTVTPTLPGETLTYVWK	1/sp|P00450|CERU_HUMAN
MHSMNGFM(UniMod:35)YGNQPGLTMC(UniMod:4)K	1/sp|P00450|CERU_HUMAN
HYYIAAEEIIWNYAPSGIDIFTK	1/sp|P00450|CERU_HUMAN
EFYLFPTVFDENESLLLEDNIR	1/sp|P00450|CERU_HUMAN		Glycosylation	12	Yes
IDTINLFPATLFDAYM(UniMod:35)VAQNPGEWMLSC(UniMod:4)QNLNHLK	1/sp|P00450|CERU_HUMAN
SAGNEADVHGIYFSGNTYLWR	1/sp|P00450|CERU_HUMAN
M(UniMod:35)LLATEEQSPGEGDGNC(UniMod:4)VTR	1/sp|P00450|CERU_HUMAN
GVQTESSTVTPTLPGETLTYVWK	1/sp|P00450|CERU_HUMAN
NMATRPYSIHAHGVQTESSTVTPTLPGETLTYVWK	1/sp|P00450|CERU_HUMAN
SVVDENFSWYLEDNIK	1/sp|P00450|CERU_HUMAN
GAYPLSIEPIGVR	1/sp|P00450|CERU_HUMAN	Yes
MFTTAPDQVDKEDEDFQESNK	1/sp|P00450|CERU_HUMAN
GYTFGSLPGLSMC(UniMod:4)AEDR	1/sp|P00450|CERU_HUMAN
TYC(UniMod:4)SEPEKVDK	1/sp|P00450|CERU_HUMAN
TYSDHPEKVNKDDEEFIESNK	1/sp|P00450|CERU_HUMAN
HYYIGIIETTWDYASDHGEKK	1/sp|P00450|CERU_HUMAN
GVYSSDVFDIFPGTYQTLEMFPR	1/sp|P00450|CERU_HUMAN
ERGPEEEHLGILGPVIWAEVGDTIR	1/sp|P00450|CERU_HUMAN
ADDKVYPGEQYTY	1/sp|P00450|CERU_HUMAN
KAEEEHLGILGPQLHADVGDK	1/sp|P00450|CERU_HUMAN
YAPSGIDIFTK	1/sp|P00450|CERU_HUMAN
WYLFGMGNEVDVHAAFFHGQALTNK	1/sp|P00450|CERU_HUMAN
DLYSGLIGPLIVC(UniMod:4)R	1/sp|P00450|CERU_HUMAN
YTVNQC(UniMod:4)R	1/sp|P00450|CERU_HUMAN
YSTVDQVK	1/sp|P00450|CERU_HUMAN
EYTDASFTNR	1/sp|P00450|CERU_HUMAN
M(UniMod:35)HSMNGFMYGNQPGLTMC(UniMod:4)K	1/sp|P00450|CERU_HUMAN
TFGSLPGLSMC(UniMod:4)AEDR	1/sp|P00450|CERU_HUMAN
MHSM(UniMod:35)NGFMYGNQPGLTMC(UniMod:4)K	1/sp|P00450|CERU_HUMAN
IDTINLFPATLFDAYMVAQNPGEWM(UniMod:35)LSC(UniMod:4)QNLNHLK	1/sp|P00450|CERU_HUMAN
SGAGTEDSAC(UniMod:4)IPWAYYSTVDQVK	1/sp|P00450|CERU_HUMAN
GEFYIGSK	1/sp|P00450|CERU_HUMAN
KETFDVTLEPLSFK	1/sp|P00488|F13A_HUMAN	Yes
AVPPNNSNAAEDDLPTVELQGVVPR	1/sp|P00488|F13A_HUMAN
STVLTIPEIIIK	1/sp|P00488|F13A_HUMAN
LALETALMYGAK	1/sp|P00488|F13A_HUMAN
ETFDVTLEPLSFK	1/sp|P00488|F13A_HUMAN
HVYGELDVQIQR	1/sp|P00488|F13A_HUMAN	Yes
FQEGQEEER	1/sp|P00488|F13A_HUMAN
AQMDLSGR	1/sp|P00488|F13A_HUMAN
GTYIPVPIVSELQSGK	1/sp|P00488|F13A_HUMAN
LIASMSSDSLR	1/sp|P00488|F13A_HUMAN	Yes
VGSAMVNAK	1/sp|P00488|F13A_HUMAN
VLNNM(UniMod:35)EIGTSLFDEEGAK	1/sp|P00558|PGK1_HUMAN
AAVPSIKFC(UniMod:4)LDNGAK	1/sp|P00558|PGK1_HUMAN		Acetylation	7
IVEGSDAEIGMSPWQVMLFR	1/sp|P00734|THRB_HUMAN
NPDSSTTGPWC(UniMod:4)YTTDPTVR	1/sp|P00734|THRB_HUMAN
PDSSTTGPWC(UniMod:4)YTTDPTVR	1/sp|P00734|THRB_HUMAN
RQEC(UniMod:4)SIPVC(UniMod:4)GQDQVTVAM(UniMod:35)TPR	1/sp|P00734|THRB_HUMAN
SEGSSVNLSPPLEQC(UniMod:4)VPDR	1/sp|P00734|THRB_HUMAN
LKKPVAFSDYIHPVC(UniMod:4)LPDR	1/sp|P00734|THRB_HUMAN
ITDNMFC(UniMod:4)AGYKPDEGKR	1/sp|P00734|THRB_HUMAN
LAVTTHGLPC(UniMod:4)	1/sp|P00734|THRB_HUMAN
ENLDRDIALMK	1/sp|P00734|THRB_HUMAN
QEC(UniMod:4)SIPVC(UniMod:4)GQDQVTVAMTPR	1/sp|P00734|THRB_HUMAN
LAAC(UniMod:4)LEGNC(UniMod:4)AEGLGTNYR	1/sp|P00734|THRB_HUMAN
GQPSVLQVVNLPIVER	1/sp|P00734|THRB_HUMAN
KPVAFSDYIHPVC(UniMod:4)LPDR	1/sp|P00734|THRB_HUMAN
ITDNMFC(UniMod:4)AGYKPDEGK	1/sp|P00734|THRB_HUMAN
GQPSVLQVVNLPIVERPVC(UniMod:4)K	1/sp|P00734|THRB_HUMAN
ETAASLLQAGYK	1/sp|P00734|THRB_HUMAN
VIDQFGE	1/sp|P00734|THRB_HUMAN
DSSTTGPWC(UniMod:4)YTTDPTVR	1/sp|P00734|THRB_HUMAN
ELLESYIDGR	1/sp|P00734|THRB_HUMAN	Yes
IVEGSDAEIGMSPWQVM(UniMod:35)LFR	1/sp|P00734|THRB_HUMAN
ETWTANVGK	1/sp|P00734|THRB_HUMAN
SDYIHPVC(UniMod:4)LPDRETAASLLQAGYK	1/sp|P00734|THRB_HUMAN
DKLAAC(UniMod:4)LEGNC(UniMod:4)AEGLGTNYR	1/sp|P00734|THRB_HUMAN
YTAC(UniMod:4)ETAR	1/sp|P00734|THRB_HUMAN
NPDGDEEGVWC(UniMod:4)YVAGK	1/sp|P00734|THRB_HUMAN
GQQYQGR	1/sp|P00734|THRB_HUMAN
SIPVC(UniMod:4)GQDQVTVAMTPR	1/sp|P00734|THRB_HUMAN
LKKPVAFSDYIHPVC(UniMod:4)LPDRETAASLLQAGYK	1/sp|P00734|THRB_HUMAN
VTGWGNLK	1/sp|P00734|THRB_HUMAN
SDYIHPVC(UniMod:4)LPDR	1/sp|P00734|THRB_HUMAN
RQEC(UniMod:4)SIPVC(UniMod:4)GQDQVTVAMTPR	1/sp|P00734|THRB_HUMAN
TFGSGEADC(UniMod:4)GLRPLFEK	1/sp|P00734|THRB_HUMAN
KPVAFSDYIHPVC(UniMod:4)LPDRETAASLLQAGYK	1/sp|P00734|THRB_HUMAN
HQDFNSAVQLVENFC(UniMod:4)R	1/sp|P00734|THRB_HUMAN
LAVTTHGLPC(UniMod:4)LAWASAQAK	1/sp|P00734|THRB_HUMAN	Yes
TATSEYQTFFNPR	1/sp|P00734|THRB_HUMAN	Yes
QRPPDLDTSSNAVDLLFFTDESGDSR	1/sp|P00736|C1R_HUMAN
VANPQAC(UniMod:4)ENWLR	1/sp|P00736|C1R_HUMAN
VLNYVDWIK	1/sp|P00736|C1R_HUMAN
PVNPVEQR	1/sp|P00736|C1R_HUMAN
M(UniMod:35)GNFPWQVFTNIHGR	1/sp|P00736|C1R_HUMAN
LVFQQFDLEPSEGC(UniMod:4)FYDYVK	1/sp|P00736|C1R_HUMAN
WVATGIVSWGIGC(UniMod:4)SR	1/sp|P00736|C1R_HUMAN
VSVHPDYR	1/sp|P00736|C1R_HUMAN
TLDEFTIIQNLQPQYQFR	1/sp|P00736|C1R_HUMAN	Yes
LPVANPQAC(UniMod:4)ENWLR	1/sp|P00736|C1R_HUMAN
MGNFPWQVFTNIHGR	1/sp|P00736|C1R_HUMAN
QDAC(UniMod:4)QGDSGGVFAVR	1/sp|P00736|C1R_HUMAN
QGYQLIEGNQVLHSFTAVC(UniMod:4)QDDGTWHR	1/sp|P00736|C1R_HUMAN
ESEQGVYTC(UniMod:4)TAQGIWK	1/sp|P00736|C1R_HUMAN
GYGFYTK	1/sp|P00736|C1R_HUMAN
C(UniMod:4)LPVC(UniMod:4)GKPVNPVEQR	1/sp|P00736|C1R_HUMAN
GFLAYYQAVDLDEC(UniMod:4)ASR	1/sp|P00736|C1R_HUMAN
LFGEVTSPLFPK	1/sp|P00736|C1R_HUMAN
LFGEVTSPLFPKPYPNNFETTTVITVPTGYR	1/sp|P00736|C1R_HUMAN
DYFIATC(UniMod:4)K	1/sp|P00736|C1R_HUMAN	Yes
HSC(UniMod:4)QAEC(UniMod:4)SSELYTEASGYISSLEYPR	1/sp|P00736|C1R_HUMAN		Phosphorylation	20
YTTEIIK	1/sp|P00736|C1R_HUMAN
EFMSQGNK	1/sp|P00736|C1R_HUMAN
FC(UniMod:4)GQLGSPLGNPPGK	1/sp|P00736|C1R_HUMAN
MDVFSQNMFC(UniMod:4)AGHPSLK	1/sp|P00736|C1R_HUMAN
FC(UniMod:4)GQLGSPLGNPPGKK	1/sp|P00736|C1R_HUMAN
PYPNNFETTTVITVPTGYR	1/sp|P00736|C1R_HUMAN
NIGEFC(UniMod:4)GK	1/sp|P00736|C1R_HUMAN	Yes
YTTTMGVNTYK	1/sp|P00736|C1R_HUMAN
DYAEVGR	1/sp|P00738|HPT_HUMAN
YVM(UniMod:35)LPVADQDQC(UniMod:4)	1/sp|P00738|HPT_HUMAN
GNDVTDIADDGC(UniMod:4)PKPPEIAHGYVEHSVR	1/sp|P00738|HPT_HUMAN
HYEGSTVPEKK	1/sp|P00738|HPT_HUMAN
LRTEGDGVYTLNNEK	1/sp|P00738|HPT_HUMAN
SPVGVQPILNEHTFC(UniMod:4)AGM(UniMod:35)	1/sp|P00738|HPT_HUMAN
HYEGSTVPEK	1/sp|P00738|HPT_HUMAN
SPVGVQPILNEHTFC(UniMod:4)AGM(UniMod:35)SK	1/sp|P00738|HPT_HUMAN
SPVGVQPILNEHTFC(UniMod:4)AGM	1/sp|P00738|HPT_HUMAN
AVHDLEEDTWYATGILSFDK	1/sp|P00738|HPT_HUMAN
YVMLPVADQDQ	1/sp|P00738|HPT_HUMAN
SPVGVQPILNEHTFC(UniMod:4)AGMSK	1/sp|P00738|HPT_HUMAN
LPEC(UniMod:4)EADDGC(UniMod:4)PKPPEIAHGYVEHSVR	1/sp|P00738|HPT_HUMAN
VDSGNDVTDIADDGC(UniMod:4)PKPPEIAHGYVEHSVR	1/sp|P00738|HPT_HUMAN
VMPIC(UniMod:4)LPSKDYAEVGR	1/sp|P00738|HPT_HUMAN
YQEDTC(UniMod:4)YGDAGSAFAVHDLEEDTWYATGILSFDK	1/sp|P00738|HPT_HUMAN
ATGILSFDK	1/sp|P00738|HPT_HUMAN
VM(UniMod:35)PIC(UniMod:4)LPSKDYAEVGR	1/sp|P00738|HPT_HUMAN
AVGDKLPEC(UniMod:4)EADDGC(UniMod:4)PKPPEIAHGYVEHSVR	1/sp|P00738|HPT_HUMAN
VGYVSGWGR	1/sp|P00738|HPT_HUMAN	Yes
YSQVDIGLIK	1/sp|P00738|HPT_HUMAN
TEGDGVYTLNNEK	1/sp|P00738|HPT_HUMAN
YVMLPVADQDQC(UniMod:4)	1/sp|P00738|HPT_HUMAN
VTSIQDWVQK	1/sp|P00738|HPT_HUMAN	Yes
VVLHPNYSQVDIGLIK	1/sp|P00738|HPT_HUMAN		Glycosylation	6	Yes
YVM(UniMod:35)LPVADQDQC(UniMod:4)IR	1/sp|P00738|HPT_HUMAN
YVMLPVADQDQC(UniMod:4)IR	1/sp|P00738|HPT_HUMAN	Yes
YVMLPVADQYDC(UniMod:4)ITHYEGSTC(UniMod:4)PK	1/sp|P00739|HPTR_HUMAN
NYAEVGR	1/sp|P00739|HPTR_HUMAN	Yes
VVLHPNYHQVDIGLIK	1/sp|P00739|HPTR_HUMAN	Yes
SPVGVQPILNEHTFC(UniMod:4)VGMSK	1/sp|P00739|HPTR_HUMAN
VGYVSGWGQSDNFK	1/sp|P00739|HPTR_HUMAN	Yes
SALVLQYLR	1/sp|P00740|FA9_HUMAN	Yes
NC(UniMod:4)ELDVTC(UniMod:4)NIK	1/sp|P00740|FA9_HUMAN	Yes
YNHDIALLELDEPLVLNSYVTPIC(UniMod:4)IADKEYTNIFLK	1/sp|P00740|FA9_HUMAN
EYTNIFLK	1/sp|P00740|FA9_HUMAN
VSVSQTSK	1/sp|P00740|FA9_HUMAN
VVC(UniMod:4)SC(UniMod:4)TEGYR	1/sp|P00740|FA9_HUMAN
FGSGYVSGWGR	1/sp|P00740|FA9_HUMAN
VDAFC(UniMod:4)GGSIVNEK	1/sp|P00740|FA9_HUMAN
SC(UniMod:4)EPAVPFPC(UniMod:4)GR	1/sp|P00740|FA9_HUMAN
TGIVSGFGR	1/sp|P00742|FA10_HUMAN
QEDAC(UniMod:4)QGDSGGPHVTR	1/sp|P00742|FA10_HUMAN
NC(UniMod:4)ELFTR	1/sp|P00742|FA10_HUMAN
AC(UniMod:4)IPTGPYPC(UniMod:4)GK	1/sp|P00742|FA10_HUMAN	Yes
YKDGDQC(UniMod:4)ETSPC(UniMod:4)QNQGK	1/sp|P00742|FA10_HUMAN
MLEVPYVDR	1/sp|P00742|FA10_HUMAN
IVGGQEC(UniMod:4)K	1/sp|P00742|FA10_HUMAN	Yes
ETYDFDIAVLR	1/sp|P00742|FA10_HUMAN	Yes
RPDSLQHVLLPVLDR	1/sp|P00746|CFAD_HUMAN	Yes
ATLGPAVRPLPWQR	1/sp|P00746|CFAD_HUMAN	Yes
ELRPWC(UniMod:4)FTTDPNKR	1/sp|P00747|PLMN_HUMAN
C(UniMod:4)TTPPPSSGPTYQC(UniMod:4)LK	1/sp|P00747|PLMN_HUMAN		Glycosylation	7
NPDADKGPWC(UniMod:4)FTTDPSVR	1/sp|P00747|PLMN_HUMAN
FGMHFC(UniMod:4)GGTLISPEWVLTAAHC(UniMod:4)LEK	1/sp|P00747|PLMN_HUMAN
RATTVTGTPC(UniMod:4)QDWAAQEPHR	1/sp|P00747|PLMN_HUMAN
FSPATHPSEGLEEN	1/sp|P00747|PLMN_HUMAN
VILGAHQEVNLEPHVQEIEVSR	1/sp|P00747|PLMN_HUMAN
NPDNDPQGPWC(UniMod:4)YTTDPEKR	1/sp|P00747|PLMN_HUMAN
C(UniMod:4)EEDEEFTC(UniMod:4)R	1/sp|P00747|PLMN_HUMAN
ATTVTGTPC(UniMod:4)QDWAAQEPHR	1/sp|P00747|PLMN_HUMAN
LSSPAVITDK	1/sp|P00747|PLMN_HUMAN
YDYC(UniMod:4)DILEC(UniMod:4)EEEC(UniMod:4)MHC(UniMod:4)SGENYDGK	1/sp|P00747|PLMN_HUMAN
TEC(UniMod:4)FITGWGETQGTFGAGLLK	1/sp|P00747|PLMN_HUMAN
VVGGC(UniMod:4)VAHPHSWPWQVSLR	1/sp|P00747|PLMN_HUMAN	Yes	Phosphorylation	17
VQSTELC(UniMod:4)AGHLAGGTDSC(UniMod:4)QGDSGGPLVC(UniMod:4)FEK	1/sp|P00747|PLMN_HUMAN
EPLDDYVNTQGASLFSVTK	1/sp|P00747|PLMN_HUMAN
KQLGAGSIEEC(UniMod:4)AAK	1/sp|P00747|PLMN_HUMAN
FSPATHPSEGLEENYC(UniMod:4)	1/sp|P00747|PLMN_HUMAN
DADKGPWC(UniMod:4)FTTDPSVR	1/sp|P00747|PLMN_HUMAN
TMSGLEC(UniMod:4)QAWDSQSPHAHGYIPSKFPNK	1/sp|P00747|PLMN_HUMAN
NPDNDPQGPWC(UniMod:4)YTTDPEK	1/sp|P00747|PLMN_HUMAN
DGDVGGPWC(UniMod:4)YTTNPR	1/sp|P00747|PLMN_HUMAN
WC(UniMod:4)HTTNSQVR	1/sp|P00747|PLMN_HUMAN
SPRPSSYK	1/sp|P00747|PLMN_HUMAN
RAPWC(UniMod:4)HTTNSQVR	1/sp|P00747|PLMN_HUMAN
GPWC(UniMod:4)FTTDPSVR	1/sp|P00747|PLMN_HUMAN
KLYDYC(UniMod:4)DVPQC(UniMod:4)AAPSFDC(UniMod:4)GKPQVEPK	1/sp|P00747|PLMN_HUMAN
GNVAVTVSGHTC(UniMod:4)QHWSAQTPHTHNR	1/sp|P00747|PLMN_HUMAN		Glycosylation	24	Yes
WSSTSPHRPR	1/sp|P00747|PLMN_HUMAN
VIPAC(UniMod:4)LPSPNYVVADR	1/sp|P00747|PLMN_HUMAN	Yes
LFLEPTR	1/sp|P00747|PLMN_HUMAN
NGITC(UniMod:4)QK	1/sp|P00747|PLMN_HUMAN
FSPATHPSEGLEENYC(UniMod:4)RNPDNDPQGPWC(UniMod:4)YTTDPEKR	1/sp|P00747|PLMN_HUMAN
TM(UniMod:35)SGLEC(UniMod:4)QAWDSQSPHAHGYIPSK	1/sp|P00747|PLMN_HUMAN
FGMHFC(UniMod:4)GGTLISPEWVLTAAH	1/sp|P00747|PLMN_HUMAN
LYDYC(UniMod:4)DVPQC(UniMod:4)AAPSFDC(UniMod:4)GKPQVEPK	1/sp|P00747|PLMN_HUMAN
C(UniMod:4)GGTLISPEWVLTAAHC(UniMod:4)LEK	1/sp|P00747|PLMN_HUMAN
KVYLSEC(UniMod:4)K	1/sp|P00747|PLMN_HUMAN
VYLSEC(UniMod:4)K	1/sp|P00747|PLMN_HUMAN
TMSGLEC(UniMod:4)QAWDSQSPHAHGYIPSK	1/sp|P00747|PLMN_HUMAN
WELC(UniMod:4)DIPR	1/sp|P00747|PLMN_HUMAN
PDADKGPWC(UniMod:4)FTTDPSVR	1/sp|P00747|PLMN_HUMAN
ELRPWC(UniMod:4)F	1/sp|P00747|PLMN_HUMAN
EAQLPVIENK	1/sp|P00747|PLMN_HUMAN	Yes
FVTWIEGVMR	1/sp|P00747|PLMN_HUMAN
WEYC(UniMod:4)NLK	1/sp|P00747|PLMN_HUMAN
NLDENYC(UniMod:4)R	1/sp|P00747|PLMN_HUMAN
NPDGDVGGPWC(UniMod:4)YTTNPR	1/sp|P00747|PLMN_HUMAN
FSPATHPSEGLEENYC(UniMod:4)R	1/sp|P00747|PLMN_HUMAN
HSIFTPETNPR	1/sp|P00747|PLMN_HUMAN
QLGAGSIEEC(UniMod:4)AAK	1/sp|P00747|PLMN_HUMAN
TTLSGAPC(UniMod:4)QPWASEATYR	1/sp|P00748|FA12_HUMAN	Yes
LQEDADGSC(UniMod:4)ALLSPYVQPVC(UniMod:4)LPSGAAR	1/sp|P00748|FA12_HUMAN
LASQAC(UniMod:4)R	1/sp|P00748|FA12_HUMAN
NWGLGGHAF	1/sp|P00748|FA12_HUMAN
NGPLSC(UniMod:4)GQR	1/sp|P00748|FA12_HUMAN
LHEAFSPVSYQHDLALLR	1/sp|P00748|FA12_HUMAN	Yes
NKPGVYTDVAYYLAWIR	1/sp|P00748|FA12_HUMAN
NPDNDIRPWC(UniMod:4)FVLNR	1/sp|P00748|FA12_HUMAN
C(UniMod:4)SAPDVHGSSILPGMLC(UniMod:4)AGFLEGGTDAC(UniMod:4)QGDSGGPLVC(UniMod:4)EDQAAER	1/sp|P00748|FA12_HUMAN
NWGLGGHAFC(UniMod:4)R	1/sp|P00748|FA12_HUMAN
PSETTLC(UniMod:4)QVAGWGHQFEGAEEYASFLQEAQVPFLSLER	1/sp|P00748|FA12_HUMAN
C(UniMod:4)ATTPNFDQDQR	1/sp|P00748|FA12_HUMAN
TNPC(UniMod:4)LHGGR	1/sp|P00748|FA12_HUMAN
GRPGPQPWC(UniMod:4)ATTPNFDQDQR	1/sp|P00748|FA12_HUMAN
VVGGLVALR	1/sp|P00748|FA12_HUMAN	Yes
TEQAAVAR	1/sp|P00748|FA12_HUMAN
C(UniMod:4)LQDRPAPEDLTVVLGQER	1/sp|P00748|FA12_HUMAN
ASC(UniMod:4)YDGR	1/sp|P00748|FA12_HUMAN
C(UniMod:4)FEPQLLR	1/sp|P00748|FA12_HUMAN
EQPPSLTR	1/sp|P00748|FA12_HUMAN
LTLQGIISWGSGC(UniMod:4)GDR	1/sp|P00748|FA12_HUMAN
LPPTTTC(UniMod:4)QQQKEELLPAQDIK	1/sp|P00751|CFAB_HUMAN
EAGIPEFYDYDVALIK	1/sp|P00751|CFAB_HUMAN
C(UniMod:4)LVNLIEK	1/sp|P00751|CFAB_HUMAN
LLQEGQALEYVC(UniMod:4)PSGFYPYPVQTR	1/sp|P00751|CFAB_HUMAN	Yes
VASYGVKPR	1/sp|P00751|CFAB_HUMAN
WSGQTAIC(UniMod:4)DNGAGYC(UniMod:4)SNPGIPIGTR	1/sp|P00751|CFAB_HUMAN
C(UniMod:4)SNPGIPIGTR	1/sp|P00751|CFAB_HUMAN
GAGYC(UniMod:4)SNPGIPIGTR	1/sp|P00751|CFAB_HUMAN
VKDISEVVTPR	1/sp|P00751|CFAB_HUMAN
VSVGGEKR	1/sp|P00751|CFAB_HUMAN
EKLQDEDLGFL	1/sp|P00751|CFAB_HUMAN
EELLPAQDIK	1/sp|P00751|CFAB_HUMAN
RPQGSC(UniMod:4)SLEGVEIK	1/sp|P00751|CFAB_HUMAN
MGGDPITVIDEIR	1/sp|P00751|CFAB_HUMAN
LEDSVTYHC(UniMod:4)SR	1/sp|P00751|CFAB_HUMAN
EDYLDVYVFGVGPLVNQVNINALASK	1/sp|P00751|CFAB_HUMAN
GHESC(UniMod:4)MGAVVSEYFVLTAAHC(UniMod:4)FTVDDK	1/sp|P00751|CFAB_HUMAN
ASYGVKPR	1/sp|P00751|CFAB_HUMAN
GHESC(UniMod:4)MGAVVSEYFVLTAAHC(UniMod:4)FTVDDKEHSIK	1/sp|P00751|CFAB_HUMAN
PIC(UniMod:4)LPC(UniMod:4)TEGTTR	1/sp|P00751|CFAB_HUMAN
PHDFENGEYWPR	1/sp|P00751|CFAB_HUMAN
ISVIRPSK	1/sp|P00751|CFAB_HUMAN
DISEVVTPR	1/sp|P00751|CFAB_HUMAN
KC(UniMod:4)LVNLIEK	1/sp|P00751|CFAB_HUMAN		Glycosylation	1
TPWSLARPQGSC(UniMod:4)SLEGVEIK	1/sp|P00751|CFAB_HUMAN
YGQTIRPIC(UniMod:4)LPC(UniMod:4)	1/sp|P00751|CFAB_HUMAN
ALFVSEEEKK	1/sp|P00751|CFAB_HUMAN
HVIILM(UniMod:35)TDGLHNMGGDPITVIDEIR	1/sp|P00751|CFAB_HUMAN
DLEIEVVLFHPNYNINGK	1/sp|P00751|CFAB_HUMAN
PQGSC(UniMod:4)SLEGVEIK	1/sp|P00751|CFAB_HUMAN
AIHC(UniMod:4)PRPHDFENGEYWPR	1/sp|P00751|CFAB_HUMAN
LFQVLPWLK	1/sp|P00751|CFAB_HUMAN
ALQAVYSM	1/sp|P00751|CFAB_HUMAN
KEAGIPEFYDYDVALIK	1/sp|P00751|CFAB_HUMAN
LQDEDLGFL	1/sp|P00751|CFAB_HUMAN
VSEADSSNADWVTK	1/sp|P00751|CFAB_HUMAN
LPPTTTC(UniMod:4)QQQK	1/sp|P00751|CFAB_HUMAN
YGQTIRPIC(UniMod:4)	1/sp|P00751|CFAB_HUMAN
HVIILMTDGLHNMGGDPITVIDEIR	1/sp|P00751|CFAB_HUMAN
DLLYIGK	1/sp|P00751|CFAB_HUMAN
DNEQHVFK	1/sp|P00751|CFAB_HUMAN
DAQYAPGYDK	1/sp|P00751|CFAB_HUMAN
STGSWSTLK	1/sp|P00751|CFAB_HUMAN
FLC(UniMod:4)TGGVSPYADPNTC(UniMod:4)R	1/sp|P00751|CFAB_HUMAN
DFHINLFQVLPWLK	1/sp|P00751|CFAB_HUMAN	Yes
HVIILMTDGLHNM(UniMod:35)GGDPITVIDEIR	1/sp|P00751|CFAB_HUMAN
FLC(UniMod:4)TGGVSPYADPNTC(UniMod:4)RGDSGGPLIVHK	1/sp|P00751|CFAB_HUMAN
GDSGGPLIVHK	1/sp|P00751|CFAB_HUMAN
ALFVSEEEK	1/sp|P00751|CFAB_HUMAN
QLNEINYEDHK	1/sp|P00751|CFAB_HUMAN
YGLVTYATYPK	1/sp|P00751|CFAB_HUMAN
YGQTIRPIC(UniMod:4)LPC(UniMod:4)TEGTTR	1/sp|P00751|CFAB_HUMAN	Yes
ADGLAVIGVLMK	1/sp|P00915|CAH1_HUMAN
VLDALQAIK	1/sp|P00915|CAH1_HUMAN
AVQQPDGLAVLGIFLK	1/sp|P00918|CAH2_HUMAN
EPISVSSEQVLK	1/sp|P00918|CAH2_HUMAN
NPWSMDENLMHISYEAGILENPK	1/sp|P00966|ASSY_HUMAN	Yes	Phosphorylation	4
EQLQDMGLVDLFSPEK	1/sp|P01008|ANT3_HUMAN
ITDVIPSEAINELTVLVLVNTIYFK	1/sp|P01008|ANT3_HUMAN
ADGESC(UniMod:4)SASM(UniMod:35)MYQEGK	1/sp|P01008|ANT3_HUMAN
EVPLNTIIFMGR	1/sp|P01008|ANT3_HUMAN	Yes
ATEDEGSEQKIPEATNRR	1/sp|P01008|ANT3_HUMAN
ATEDEGSEQKIPEAT	1/sp|P01008|ANT3_HUMAN
GDDITMVLILPKPEK	1/sp|P01008|ANT3_HUMAN
FATTFYQHLADSK	1/sp|P01008|ANT3_HUMAN	Yes
EVPLNTIIFM(UniMod:35)GR	1/sp|P01008|ANT3_HUMAN
EVPLNTIIFMGRVANPC(UniMod:4)VK	1/sp|P01008|ANT3_HUMAN
DDLYVSDAFHK	1/sp|P01008|ANT3_HUMAN
FRIEDGFSLK	1/sp|P01008|ANT3_HUMAN
VAEGTQVLELPFKGDDITM(UniMod:35)VLILPKPEK	1/sp|P01008|ANT3_HUMAN
KATEDEGSEQKIPEATNR	1/sp|P01008|ANT3_HUMAN
NDNDNIFLSPLSISTAFAMTK	1/sp|P01008|ANT3_HUMAN
ANRPFLVFIR	1/sp|P01008|ANT3_HUMAN	Yes
SKLPGIVAEGRDDLYVSDAFHK	1/sp|P01008|ANT3_HUMAN
AFLEVNEEGSEAAASTAVVIAGR	1/sp|P01008|ANT3_HUMAN
RVAEGTQVLELPFKGDDITMVLILPKPEK	1/sp|P01008|ANT3_HUMAN
VAEGTQVLELPFK	1/sp|P01008|ANT3_HUMAN
SKLPGIVAEGR	1/sp|P01008|ANT3_HUMAN
EQLQDM(UniMod:35)GLVDLFSPEK	1/sp|P01008|ANT3_HUMAN
VAEGTQVLELPFKGDDITMVLILPKPEK	1/sp|P01008|ANT3_HUMAN
HGSPVDIC(UniMod:4)TAKPR	1/sp|P01008|ANT3_HUMAN
LQPLDFKENAEQSR	1/sp|P01008|ANT3_HUMAN
SPVDIC(UniMod:4)TAKPR	1/sp|P01008|ANT3_HUMAN
ANRPFLVF	1/sp|P01008|ANT3_HUMAN
RVAEGTQVLELPFK	1/sp|P01008|ANT3_HUMAN
ADGESC(UniMod:4)SASMMYQEGK	1/sp|P01008|ANT3_HUMAN
FATTFYQHLADSKNDNDNIFLSPLSISTAFAMTK	1/sp|P01008|ANT3_HUMAN
IEDGFSLK	1/sp|P01008|ANT3_HUMAN
DIPMNPMC(UniMod:4)IYR	1/sp|P01008|ANT3_HUMAN
ATEDEGSEQKIPEATNR	1/sp|P01008|ANT3_HUMAN
RVWELSK	1/sp|P01008|ANT3_HUMAN
DIPMNPM(UniMod:35)C(UniMod:4)IYR	1/sp|P01008|ANT3_HUMAN
NDNDNIFLSPLSISTAF	1/sp|P01008|ANT3_HUMAN
LPGIVAEGRDDLYVSDAFHK	1/sp|P01008|ANT3_HUMAN
DIPM(UniMod:35)NPMC(UniMod:4)IYR	1/sp|P01008|ANT3_HUMAN
SVLGQLGITK	1/sp|P01009|A1AT_HUMAN	Yes
KLSSWVLLM(UniMod:35)K	1/sp|P01009|A1AT_HUMAN
LQHLENELTHDIITK	1/sp|P01009|A1AT_HUMAN
VFSNGADLSGVTEEAPLK	1/sp|P01009|A1AT_HUMAN
KLYHSEAFTVNFGDTEEAKK	1/sp|P01009|A1AT_HUMAN
FNKPFVFL	1/sp|P01009|A1AT_HUMAN
GTEAAGAMFLEAIPMSIPPEVK	1/sp|P01009|A1AT_HUMAN
ELDRDTVFALVNY	1/sp|P01009|A1AT_HUMAN
KLYHSEAFTVNFGDTEEAK	1/sp|P01009|A1AT_HUMAN
DTVFALVNYIFFK	1/sp|P01009|A1AT_HUMAN
QINDYVEK	1/sp|P01009|A1AT_HUMAN
GTEAAGAM(UniMod:35)FLEAIPM(UniMod:35)SIPPEVK	1/sp|P01009|A1AT_HUMAN
TLNQPDSQLQLTTGNGLFLSEGLK	1/sp|P01009|A1AT_HUMAN
LGM(UniMod:35)FNIQHC(UniMod:4)K	1/sp|P01009|A1AT_HUMAN		Others	9
LVDKFLEDVK	1/sp|P01009|A1AT_HUMAN
KLSSWVLLMK	1/sp|P01009|A1AT_HUMAN
LYHSEAFTVNFGDTEEAK	1/sp|P01009|A1AT_HUMAN
AMLSLGTK	1/sp|P01009|A1AT_HUMAN
ELDRDTVFALVNYIFFK	1/sp|P01009|A1AT_HUMAN
SASLHLPK	1/sp|P01009|A1AT_HUMAN
KQINDYVEK	1/sp|P01009|A1AT_HUMAN
FLENEDR	1/sp|P01009|A1AT_HUMAN
LVDKFLEDVKK	1/sp|P01009|A1AT_HUMAN
VFSNGADLSGVTEEAPLKLSK	1/sp|P01009|A1AT_HUMAN
LSITGTYDLK	1/sp|P01009|A1AT_HUMAN	Yes
TDTSHHDQDHPTFNK	1/sp|P01009|A1AT_HUMAN
FLENEDRR	1/sp|P01009|A1AT_HUMAN
LYHSEAFTVNFGDTEEAKK	1/sp|P01009|A1AT_HUMAN
LGMFNIQHC(UniMod:4)K	1/sp|P01009|A1AT_HUMAN		Others	9
WERPFEVK	1/sp|P01009|A1AT_HUMAN
AIFFLPDEGK	1/sp|P01009|A1AT_HUMAN
GTEAAGAMFLEAIPM	1/sp|P01009|A1AT_HUMAN
SASLHLPKLSITGTYDLKSVLGQLGITK	1/sp|P01009|A1AT_HUMAN
FNKPFVFLMIEQN	1/sp|P01009|A1AT_HUMAN
LSSWVLLMK	1/sp|P01009|A1AT_HUMAN
GKWERPFEVKDTEEEDFHVDQVTTVK	1/sp|P01009|A1AT_HUMAN
FLEDVKK	1/sp|P01009|A1AT_HUMAN
FNKPFVFLM(UniMod:35)IEQNTK	1/sp|P01009|A1AT_HUMAN
FNKPFVFLMIEQNTK	1/sp|P01009|A1AT_HUMAN	Yes
RLGMFNIQHC(UniMod:4)K	1/sp|P01009|A1AT_HUMAN		Others	10
ALVNYIFFK	1/sp|P01009|A1AT_HUMAN
VFLMIEQNTK	1/sp|P01009|A1AT_HUMAN
GTEAAGAM(UniMod:35)FLEAIPMSIPPEVK	1/sp|P01009|A1AT_HUMAN
GTEAAGAMFLEAIPM(UniMod:35)SIPPEVK	1/sp|P01009|A1AT_HUMAN
LSSWVLLM(UniMod:35)K	1/sp|P01009|A1AT_HUMAN
LYHSEAFTVN	1/sp|P01009|A1AT_HUMAN
DTEEEDFHVDQVTTVK	1/sp|P01009|A1AT_HUMAN
FNKPFVF	1/sp|P01009|A1AT_HUMAN
GADLSGVTEEAPLK	1/sp|P01009|A1AT_HUMAN
WERPFEVKDTEEEDFHVDQVTTVK	1/sp|P01009|A1AT_HUMAN
TVNFGDTEEAK	1/sp|P01009|A1AT_HUMAN
LGMFNIQH	1/sp|P01009|A1AT_HUMAN
ELDRDTVFALVN	1/sp|P01009|A1AT_HUMAN
GKWERPFEVK	1/sp|P01009|A1AT_HUMAN
LYGSEAFATDFQDSAAAK	1/sp|P01011|AACT_HUMAN
NLAVSQVVHK	1/sp|P01011|AACT_HUMAN
FNRPFLM(UniMod:35)IIVPTDTQNIFFMSK	1/sp|P01011|AACT_HUMAN
FTEDAKR	1/sp|P01011|AACT_HUMAN
HLTIPYFR	1/sp|P01011|AACT_HUMAN
KWVMVPM	1/sp|P01011|AACT_HUMAN
ADLSGITGAR	1/sp|P01011|AACT_HUMAN	Yes
NSPLDEENLTQENQDR	1/sp|P01011|AACT_HUMAN		Glycosylation	8	Yes
ITLLSALVETR	1/sp|P01011|AACT_HUMAN	Yes
KLINDYVK	1/sp|P01011|AACT_HUMAN
DYNLNDILLQLGIEEAFTSK	1/sp|P01011|AACT_HUMAN
HPNSPLDEENLTQENQDR	1/sp|P01011|AACT_HUMAN		Glycosylation	10	Yes
RLYGSEAFATDFQDSAAAK	1/sp|P01011|AACT_HUMAN
SPLDEENLTQENQDR	1/sp|P01011|AACT_HUMAN		Glycosylation	7	Yes
AVLDVFEEGTEASAATAVK	1/sp|P01011|AACT_HUMAN
MSLHHLTIPYFRDEELSC(UniMod:4)TVVELK	1/sp|P01011|AACT_HUMAN
LMIIVPTDTQNIFFMSK	1/sp|P01011|AACT_HUMAN
AKWEMPFDPQDTHQSR	1/sp|P01011|AACT_HUMAN
EQLSLLDR	1/sp|P01011|AACT_HUMAN	Yes
IIVPTDTQNIFFMSK	1/sp|P01011|AACT_HUMAN
DEELSC(UniMod:4)TVVELK	1/sp|P01011|AACT_HUMAN
MSLHHLTIPYFR	1/sp|P01011|AACT_HUMAN
FNRPFLMIIVPTDTQNIFFMSK	1/sp|P01011|AACT_HUMAN
MEEVEAM(UniMod:35)LLPETLK	1/sp|P01011|AACT_HUMAN
FNRPFLMIIVPTDTQNIFFM(UniMod:35)SK	1/sp|P01011|AACT_HUMAN
MVLVNYIFFK	1/sp|P01011|AACT_HUMAN
M(UniMod:35)EEVEAMLLPETLK	1/sp|P01011|AACT_HUMAN
FRDEELSC(UniMod:4)TVVELK	1/sp|P01011|AACT_HUMAN
GTHVDLGLASANVDFAFSLYK	1/sp|P01011|AACT_HUMAN
LYGSEAFATDFQDSAAAKK	1/sp|P01011|AACT_HUMAN
LDEENLTQENQDR	1/sp|P01011|AACT_HUMAN		Glycosylation	5	Yes
MEEVEAMLLPETLKR	1/sp|P01011|AACT_HUMAN
LINDYVK	1/sp|P01011|AACT_HUMAN
WEMPFDPQDTHQSR	1/sp|P01011|AACT_HUMAN
EIGELYLPK	1/sp|P01011|AACT_HUMAN
LDTEDKLR	1/sp|P01019|ANGT_HUMAN
LFAVYDQSATALHFLGR	1/sp|P01019|ANGT_HUMAN
AVYDQSATALHFLGR	1/sp|P01019|ANGT_HUMAN
VLSALQAVQGLLVAQGR	1/sp|P01019|ANGT_HUMAN	Yes
VQGLALYTPVVLPR	1/sp|P01019|ANGT_HUMAN
PFLFAVYDQSATALHFLGR	1/sp|P01019|ANGT_HUMAN
ALQDQLVLVAAK	1/sp|P01019|ANGT_HUMAN	Yes
ALYTPVVLPR	1/sp|P01019|ANGT_HUMAN
FVQGLALYTPVVLPR	1/sp|P01019|ANGT_HUMAN
QPFVQGLALYTPVVLPR	1/sp|P01019|ANGT_HUMAN
DPTFIPAPIQAK	1/sp|P01019|ANGT_HUMAN
FMQAVTGWK	1/sp|P01019|ANGT_HUMAN
SLDFTELDVAAEK	1/sp|P01019|ANGT_HUMAN	Yes
AAMVGMLANFLGFR	1/sp|P01019|ANGT_HUMAN
ANAGKPKDPTFIPAPIQAK	1/sp|P01019|ANGT_HUMAN
LQAILGVPWK	1/sp|P01019|ANGT_HUMAN
PKDPTFIPAPIQAK	1/sp|P01019|ANGT_HUMAN
ADSQAQLLLSTVVGVFTAPGLHLK	1/sp|P01019|ANGT_HUMAN
YASDLDKVEGLTFQQNSLNWMK	1/sp|P01019|ANGT_HUMAN
VTAAPQSVC(UniMod:4)ALR	1/sp|P01023|A2MG_HUMAN	Yes
YNILPEKEEFPFALGVQTLPQTC(UniMod:4)DEPK	1/sp|P01023|A2MG_HUMAN
IAQWQSFQLEGGLK	1/sp|P01023|A2MG_HUMAN
SPC(UniMod:4)YGYQWVSEEHEEAHHTAYLVFSPSK	1/sp|P01023|A2MG_HUMAN
VDLSFSPSQSLPASHAHLR	1/sp|P01023|A2MG_HUMAN	Yes
ALLAYAFALAGNQDK	1/sp|P01023|A2MG_HUMAN
DTVIKPLLVEPEGLEK	1/sp|P01023|A2MG_HUMAN	Yes
FEVQVTVPK	1/sp|P01023|A2MG_HUMAN
DLTGFPGPLNDQDNEDC(UniMod:4)INR	1/sp|P01023|A2MG_HUMAN
FSGQLNSHGC(UniMod:4)FYQQVK	1/sp|P01023|A2MG_HUMAN
SIYKPGQTVK	1/sp|P01023|A2MG_HUMAN
LHTEAQIQEEGTVVELTGR	1/sp|P01023|A2MG_HUMAN
SASNM(UniMod:35)AIVDVK	1/sp|P01023|A2MG_HUMAN
EQAPHC(UniMod:4)IC(UniMod:4)AN	1/sp|P01023|A2MG_HUMAN
ALGVQTLPQTC(UniMod:4)DEPK	1/sp|P01023|A2MG_HUMAN
KYSDASDC(UniMod:4)HGEDSQAFC(UniMod:4)EK	1/sp|P01023|A2MG_HUMAN
PVPGHVTVSIC(UniMod:4)R	1/sp|P01023|A2MG_HUMAN
SASNMAIVDVK	1/sp|P01023|A2MG_HUMAN
LLLQQVSLPELPGEYSMK	1/sp|P01023|A2MG_HUMAN
APVGHFYEPQAPSAEVEMTSY	1/sp|P01023|A2MG_HUMAN
SLNEEAVKK	1/sp|P01023|A2MG_HUMAN
TVSAEALESQELC(UniMod:4)GTEVPSVPEHGR	1/sp|P01023|A2MG_HUMAN
AAQVTIQSSGTFSSK	1/sp|P01023|A2MG_HUMAN
YSDASDC(UniMod:4)HGEDSQAFC(UniMod:4)EK	1/sp|P01023|A2MG_HUMAN
QFSFPLSSEPFQGSYK	1/sp|P01023|A2MG_HUMAN
LLEIPLTVTHPVVR	1/sp|P01023|A2MG_HUMAN
VVSMDENFHPLNELIPLVYIQDPK	1/sp|P01023|A2MG_HUMAN
TAQEGDHGSHVYTK	1/sp|P01023|A2MG_HUMAN
HYDGSYSTFGER	1/sp|P01023|A2MG_HUMAN
SFVHLEPMSHELPC(UniMod:4)GHTQTVQAHYILNGGTLLGLK	1/sp|P01023|A2MG_HUMAN
FQVDNNNR	1/sp|P01023|A2MG_HUMAN
KDTVIKPLLVEPEGLEK	1/sp|P01023|A2MG_HUMAN
FTVLQDVPVR	1/sp|P01023|A2MG_HUMAN
GHFSISIPVK	1/sp|P01023|A2MG_HUMAN
SLNEEAVK	1/sp|P01023|A2MG_HUMAN
SFVHLEPM	1/sp|P01023|A2MG_HUMAN
VSVQLEASPAFLAVPVEK	1/sp|P01023|A2MG_HUMAN
HNVYINGITYTPVSSTNEK	1/sp|P01023|A2MG_HUMAN
QGIPFFGQVR	1/sp|P01023|A2MG_HUMAN
SFVHLEPMSHELPC(UniMod:4)GHTQTVQAH	1/sp|P01023|A2MG_HUMAN
QQNAQGGFSSTQDTVVALHALSK	1/sp|P01023|A2MG_HUMAN
AVDQSVLLMKPDAELSASSVYNLLPEK	1/sp|P01023|A2MG_HUMAN
AIGYLNTGYQR	1/sp|P01023|A2MG_HUMAN
AFALAGNQDK	1/sp|P01023|A2MG_HUMAN
LTAQPAPTSEDLTSATNIVK	1/sp|P01023|A2MG_HUMAN
ITIALLEIPLTVTHPVVR	1/sp|P01023|A2MG_HUMAN
AVDQSVLLM(UniMod:35)KPDAELSASSVYNLLPEK	1/sp|P01023|A2MG_HUMAN
SVSGKPQYMVLVPSLLHTETTEK	1/sp|P01023|A2MG_HUMAN
VDLSFSPSQSLPASHAH	1/sp|P01023|A2MG_HUMAN
SFVHLEPMSHELPC(UniMod:4)GH	1/sp|P01023|A2MG_HUMAN
ETTFNSLLC(UniMod:4)PSGGEVSEELSLK	1/sp|P01023|A2MG_HUMAN
KLSFYYLIMAK	1/sp|P01023|A2MG_HUMAN
VGFYESDVM(UniMod:35)GR	1/sp|P01023|A2MG_HUMAN
M(UniMod:35)C(UniMod:4)PQLQQYEMHGPEGLR	1/sp|P01023|A2MG_HUMAN
KDNSVHWERPQKPK	1/sp|P01023|A2MG_HUMAN
VGFYESDVMGR	1/sp|P01023|A2MG_HUMAN
SLFFTVLQDVPVR	1/sp|P01023|A2MG_HUMAN
QSSEITR	1/sp|P01023|A2MG_HUMAN
AVLPTGDVIGDSAK	1/sp|P01023|A2MG_HUMAN
MC(UniMod:4)PQLQQYEM(UniMod:35)HGPEGLR	1/sp|P01023|A2MG_HUMAN
LVHVEEPHTETVR	1/sp|P01023|A2MG_HUMAN
TGTHGLLVK	1/sp|P01023|A2MG_HUMAN
NILPEKEEFPFALGVQTLPQTC(UniMod:4)DEPK	1/sp|P01023|A2MG_HUMAN
TVLQDVPVR	1/sp|P01023|A2MG_HUMAN
LLLQQVSLPELPGEY	1/sp|P01023|A2MG_HUMAN
TYGKPVPGHVTVSIC(UniMod:4)R	1/sp|P01023|A2MG_HUMAN
LSFYYLIMAK	1/sp|P01023|A2MG_HUMAN
FRVVSMDENFHPLNELIPLVYIQDPK	1/sp|P01023|A2MG_HUMAN
VVSM(UniMod:35)DENFHPLNELIPLVYIQDPK	1/sp|P01023|A2MG_HUMAN
LLLQQVSLPELPGEYSM(UniMod:35)K	1/sp|P01023|A2MG_HUMAN
NEDSLVFVQTDK	1/sp|P01023|A2MG_HUMAN
DM(UniMod:35)YSFLEDMGLK	1/sp|P01023|A2MG_HUMAN
VYDYYETDEFAIAEYNAPC(UniMod:4)SK	1/sp|P01023|A2MG_HUMAN
AIAEYNAPC(UniMod:4)SK	1/sp|P01023|A2MG_HUMAN
SHGC(UniMod:4)FYQQVK	1/sp|P01023|A2MG_HUMAN
AVDQSVLLMKPDAELSASSVY	1/sp|P01023|A2MG_HUMAN
MC(UniMod:4)PQLQQYEMHGPEGLR	1/sp|P01023|A2MG_HUMAN
DNSVHWERPQKPK	1/sp|P01023|A2MG_HUMAN
ALLAYAFALAGNQDKR	1/sp|P01023|A2MG_HUMAN
YDVENC(UniMod:4)LANK	1/sp|P01023|A2MG_HUMAN
NALFC(UniMod:4)LESAWK	1/sp|P01023|A2MG_HUMAN
DMYSFLEDMGLK	1/sp|P01023|A2MG_HUMAN
PQYMVLVPSLLHTETTEK	1/sp|P01023|A2MG_HUMAN
LLIYAVLPTGDVIGDSAK	1/sp|P01023|A2MG_HUMAN
GIPFFGQVR	1/sp|P01023|A2MG_HUMAN
EEFPFALGVQTLPQTC(UniMod:4)DEPK	1/sp|P01023|A2MG_HUMAN
VLLAYLTAQPAPTSEDLTSATNIVK	1/sp|P01023|A2MG_HUMAN
SLFTDLEAENDVLHC(UniMod:4)VAFAVPK	1/sp|P01023|A2MG_HUMAN
VSNQTLSLFFTVLQDVPVR	1/sp|P01023|A2MG_HUMAN		Glycosylation	3	Yes
AYIFIDEAHITQALIWLSQR	1/sp|P01023|A2MG_HUMAN
SLLC(UniMod:4)PSGGEVSEELSLK	1/sp|P01023|A2MG_HUMAN
EQAPHC(UniMod:4)IC(UniMod:4)ANGR	1/sp|P01023|A2MG_HUMAN
QWQSFQLEGGLK	1/sp|P01023|A2MG_HUMAN
SSSNEEVM(UniMod:35)FLTVQVK	1/sp|P01023|A2MG_HUMAN
SSSNEEVMFLTVQVK	1/sp|P01023|A2MG_HUMAN
VFLDC(UniMod:4)C(UniMod:4)NYITELRR	1/sp|P01024|CO3_HUMAN
YYGGGYGSTQATFMVFQALAQYQK	1/sp|P01024|CO3_HUMAN
VFVTNPDGSPAYR	1/sp|P01024|CO3_HUMAN
AGDFLEANYMNLQR	1/sp|P01024|CO3_HUMAN
TMQALPYSTVGNSNNYLHLSVLR	1/sp|P01024|CO3_HUMAN
AYYENSPQQVFSTEFEVK	1/sp|P01024|CO3_HUMAN
ADIGC(UniMod:4)TPGSGK	1/sp|P01024|CO3_HUMAN
LKGPLLNK	1/sp|P01024|CO3_HUMAN
VRVELLHNPAFC(UniMod:4)SLATTK	1/sp|P01024|CO3_HUMAN
KVLLDGVQNPR	1/sp|P01024|CO3_HUMAN
VSHSEDDC(UniMod:4)LAFK	1/sp|P01024|CO3_HUMAN
LESEETMVLEAHDAQGDVPVTVTVHDFPGK	1/sp|P01024|CO3_HUMAN
AVLYNYR	1/sp|P01024|CO3_HUMAN
GQGTLSVVTMYHAK	1/sp|P01024|CO3_HUMAN
VTIKPAPETEK	1/sp|P01024|CO3_HUMAN
HLIVTPSGC(UniMod:4)GEQNMIGMTPTVIAVHYLDETEQWEK	1/sp|P01024|CO3_HUMAN
DYAGVFSDAGLTFTSSSGQQTAQR	1/sp|P01024|CO3_HUMAN
HQQTVTIPPK	1/sp|P01024|CO3_HUMAN
IPIEDGSGEVVLSR	1/sp|P01024|CO3_HUMAN
QELSEAEQATR	1/sp|P01024|CO3_HUMAN
SPMYSIITPNILR	1/sp|P01024|CO3_HUMAN
SSLSVPYVIVPLK	1/sp|P01024|CO3_HUMAN
EGVQKEDIPPADLSDQVPDTESETR	1/sp|P01024|CO3_HUMAN
ALLALLQLK	1/sp|P01024|CO3_HUMAN
DSC(UniMod:4)VGSLVVK	1/sp|P01024|CO3_HUMAN
VVLVAVDK	1/sp|P01024|CO3_HUMAN
QLYNVEATSYALLALLQLK	1/sp|P01024|CO3_HUMAN
VELLHNPAFC(UniMod:4)SL	1/sp|P01024|CO3_HUMAN
VPVAVQGEDTVQSLTQGDGVAK	1/sp|P01024|CO3_HUMAN	Yes
QLANGVDR	1/sp|P01024|CO3_HUMAN
VTNPDGSPAYR	1/sp|P01024|CO3_HUMAN
QDSLSSQNQLGVLPLSWDIPELVNMGQWK	1/sp|P01024|CO3_HUMAN
TGFAPDTDDLK	1/sp|P01024|CO3_HUMAN
VFLDC(UniMod:4)C(UniMod:4)NYITELR	1/sp|P01024|CO3_HUMAN
NNNEKDMALTAFVLISLQEAKDIC(UniMod:4)EEQVNSLPGSITK	1/sp|P01024|CO3_HUMAN
IRYYTYLIMNK	1/sp|P01024|CO3_HUMAN
YYTYLIM(UniMod:35)NK	1/sp|P01024|CO3_HUMAN
LM(UniMod:35)NIFLK	1/sp|P01024|CO3_HUMAN
EDIPPADLSDQVPDTESETR	1/sp|P01024|CO3_HUMAN
IEGDHGAR	1/sp|P01024|CO3_HUMAN
SGIPIVTSPYQIHFTK	1/sp|P01024|CO3_HUMAN
KHYLMWGLSSDFWGEKPNLSYIIGK	1/sp|P01024|CO3_HUMAN		Glycosylation	18	Yes
IHWESASLL	1/sp|P01024|CO3_HUMAN
SYTVAIAGYALAQMGRLKGPLLNK	1/sp|P01024|CO3_HUMAN
ISLPESLK	1/sp|P01024|CO3_HUMAN
TVMVNIENPEGIPVK	1/sp|P01024|CO3_HUMAN
QPSSAFAAFVK	1/sp|P01024|CO3_HUMAN
DAPDHQELNLDVSLQLPSR	1/sp|P01024|CO3_HUMAN
FVTVQATFGTQVVEK	1/sp|P01024|CO3_HUMAN
ISLPESLKR	1/sp|P01024|CO3_HUMAN
VFSLAVNLIAIDSQVLC(UniMod:4)GAVK	1/sp|P01024|CO3_HUMAN
RIPIEDGSGEVVLSR	1/sp|P01024|CO3_HUMAN
DFDFVPPVVR	1/sp|P01024|CO3_HUMAN	Yes
QVREPGQDLVVLPLSITTDFIPSFR	1/sp|P01024|CO3_HUMAN
LSINTHPSQKPLSITVR	1/sp|P01024|CO3_HUMAN
DIC(UniMod:4)EEQVNSLPGSITK	1/sp|P01024|CO3_HUMAN
YFKPGMPFDLM	1/sp|P01024|CO3_HUMAN
SYTVAIAGY	1/sp|P01024|CO3_HUMAN
SEFPESWLWNVEDLKEPPK	1/sp|P01024|CO3_HUMAN
AGDFLEANYM(UniMod:35)NLQR	1/sp|P01024|CO3_HUMAN
GQGTLSVVTMYH	1/sp|P01024|CO3_HUMAN
LESEETMVLEAHDAQGDVPVTVTVHDFPGKK	1/sp|P01024|CO3_HUMAN
QKPDGVFQEDAPVIHQEMIGGLR	1/sp|P01024|CO3_HUMAN
QKPDGVFQEDAPVIHQEM	1/sp|P01024|CO3_HUMAN
FISLGEAC(UniMod:4)K	1/sp|P01024|CO3_HUMAN
SITTDFIPSFR	1/sp|P01024|CO3_HUMAN
SDDKVTLEER	1/sp|P01024|CO3_HUMAN
RAPSTWLTAYVVK	1/sp|P01024|CO3_HUMAN
QKPDGVFQEDAPVIHQEM(UniMod:35)IGGLR	1/sp|P01024|CO3_HUMAN
VVLVSLQSGYLFIQTDK	1/sp|P01024|CO3_HUMAN
VYAYYNLEESC(UniMod:4)TR	1/sp|P01024|CO3_HUMAN
EPGQDLVVLPLSITTDFIPSFR	1/sp|P01024|CO3_HUMAN
NNNEKDM(UniMod:35)ALTAFVLISLQEAKDIC(UniMod:4)EEQVNSLPGSITK	1/sp|P01024|CO3_HUMAN
TM(UniMod:35)QALPYSTVGNSNNYLHLSVLR	1/sp|P01024|CO3_HUMAN
YYTYLIMNK	1/sp|P01024|CO3_HUMAN
FYYIYNEK	1/sp|P01024|CO3_HUMAN
GLSSDFWGEKPNLSYIIGK	1/sp|P01024|CO3_HUMAN		Glycosylation	12	Yes
QPVPGQQMTLK	1/sp|P01024|CO3_HUMAN
FYHPEKEDGKLNK	1/sp|P01024|CO3_HUMAN
FYHPEKEDGK	1/sp|P01024|CO3_HUMAN
VHQYFNVELIQPGAVK	1/sp|P01024|CO3_HUMAN	Yes
SGIPIVTSPYQIHF	1/sp|P01024|CO3_HUMAN
RQGALELIK	1/sp|P01024|CO3_HUMAN
DQLTC(UniMod:4)NK	1/sp|P01024|CO3_HUMAN
PGMPFDLMVFVTNPDGSPAYR	1/sp|P01024|CO3_HUMAN
QC(UniMod:4)QDLGAFTESMVVFGC(UniMod:4)PN	1/sp|P01024|CO3_HUMAN
EALKLEEK	1/sp|P01024|CO3_HUMAN
KVFLDC(UniMod:4)C(UniMod:4)NYITELR	1/sp|P01024|CO3_HUMAN
KVEGTAFVIFGIQDGEQR	1/sp|P01024|CO3_HUMAN
TFISPIK	1/sp|P01024|CO3_HUMAN
SVQLTEK	1/sp|P01024|CO3_HUMAN
TELRPGETLNVN	1/sp|P01024|CO3_HUMAN
VTIKPAPETEKRPQDAK	1/sp|P01024|CO3_HUMAN
SEETKENEGFTVTAEGK	1/sp|P01024|CO3_HUMAN
AEDLVGKSLYVSATVILHSGSDMVQAER	1/sp|P01024|CO3_HUMAN
NTMILEIC(UniMod:4)TR	1/sp|P01024|CO3_HUMAN
EYVLPSFEVIVEPTEK	1/sp|P01024|CO3_HUMAN
SYTVAIAGYALAQMGR	1/sp|P01024|CO3_HUMAN
VLLDGVQNPR	1/sp|P01024|CO3_HUMAN
LIAIDSQVLC(UniMod:4)GAVK	1/sp|P01024|CO3_HUMAN
KQELSEAEQATR	1/sp|P01024|CO3_HUMAN
LDKAC(UniMod:4)EPGVDYVYK	1/sp|P01024|CO3_HUMAN
SNLDEDIIAEENIVSR	1/sp|P01024|CO3_HUMAN
AKDQLTC(UniMod:4)NK	1/sp|P01024|CO3_HUMAN
AYYENSPQQVF	1/sp|P01024|CO3_HUMAN
SGSDEVQVGQQR	1/sp|P01024|CO3_HUMAN
SGQSEDRQPVPGQQM(UniMod:35)TLK	1/sp|P01024|CO3_HUMAN
C(UniMod:4)AEENC(UniMod:4)FIQK	1/sp|P01024|CO3_HUMAN
ENEGFTVTAEGK	1/sp|P01024|CO3_HUMAN
APSTWLTAYVVK	1/sp|P01024|CO3_HUMAN
VQLSNDFDEYIMAIEQTIK	1/sp|P01024|CO3_HUMAN
TVM(UniMod:35)VNIENPEGIPVK	1/sp|P01024|CO3_HUMAN
QGALELIK	1/sp|P01024|CO3_HUMAN
VLISLQEAK	1/sp|P01024|CO3_HUMAN
VELLHNPAFC(UniMod:4)SLATTK	1/sp|P01024|CO3_HUMAN
SGIPIVTSPY	1/sp|P01024|CO3_HUMAN
SGQSEDRQPVPGQQMTLK	1/sp|P01024|CO3_HUMAN
QDSLSSQNQLGVLPLSWDIPELVNM(UniMod:35)GQWK	1/sp|P01024|CO3_HUMAN
IEDGSGEVVLSR	1/sp|P01024|CO3_HUMAN
YFKPGM(UniMod:35)PFDLMVFVTNPDGSPAYR	1/sp|P01024|CO3_HUMAN
GLEVTITAR	1/sp|P01024|CO3_HUMAN
VIFGIQDGEQR	1/sp|P01024|CO3_HUMAN
YYTYLIMNKG	1/sp|P01024|CO3_HUMAN
TGLQEVEVK	1/sp|P01024|CO3_HUMAN
LLDGVQNPR	1/sp|P01024|CO3_HUMAN
VEGTAFVIFGIQDGEQR	1/sp|P01024|CO3_HUMAN
VQLSNDFDEYIM(UniMod:35)AIEQTIK	1/sp|P01024|CO3_HUMAN
DSITTWEILAVSMSDK	1/sp|P01024|CO3_HUMAN
DSITTWEILAVSMSDKK	1/sp|P01024|CO3_HUMAN
NNNEKDMALTAFVLISLQEAK	1/sp|P01024|CO3_HUMAN
ASHLGLAR	1/sp|P01024|CO3_HUMAN
AAVYHHFISDGVRK	1/sp|P01024|CO3_HUMAN
NTM(UniMod:35)ILEIC(UniMod:4)TR	1/sp|P01024|CO3_HUMAN
DTWVEHWPEEDEC(UniMod:4)QDEENQK	1/sp|P01024|CO3_HUMAN
STVGNSNNYLHLSVLR	1/sp|P01024|CO3_HUMAN
GQGTLSVVTMY	1/sp|P01024|CO3_HUMAN
TELRPGETLNVNFLLR	1/sp|P01024|CO3_HUMAN
LMNIFLK	1/sp|P01024|CO3_HUMAN
AELQC(UniMod:4)PQPAA	1/sp|P01024|CO3_HUMAN
SSAFAAFVK	1/sp|P01024|CO3_HUMAN
YFKPGMPFDLMVFVTNPDGSPAYR	1/sp|P01024|CO3_HUMAN
IHWESASLLR	1/sp|P01024|CO3_HUMAN
ILLQGTPVAQM(UniMod:35)TEDAVDAER	1/sp|P01024|CO3_HUMAN
ILLQGTPVAQMTEDAVDAER	1/sp|P01024|CO3_HUMAN
IPLDLVPK	1/sp|P01031|CO5_HUMAN
DSEITFIK	1/sp|P01031|CO5_HUMAN
ELSYYSLEDLNNK	1/sp|P01031|CO5_HUMAN
NFEITIK	1/sp|P01031|CO5_HUMAN
IVAC(UniMod:4)ASYKPSR	1/sp|P01031|CO5_HUMAN
VSITSITVENVFVK	1/sp|P01031|CO5_HUMAN
TGEAVAEKDSEITFIK	1/sp|P01031|CO5_HUMAN
ALLTSLNLK	1/sp|P01031|CO5_HUMAN
GYGNSDYKR	1/sp|P01031|CO5_HUMAN
TSTSEEVC(UniMod:4)SFYLK	1/sp|P01031|CO5_HUMAN
KVTC(UniMod:4)TNAELVK	1/sp|P01031|CO5_HUMAN
LNLVATPLFLKPGIPYPIK	1/sp|P01031|CO5_HUMAN
EYVLPHFSVSIEPEYNFIGYK	1/sp|P01031|CO5_HUMAN
YGMWTIK	1/sp|P01031|CO5_HUMAN
EGMLSIMSYR	1/sp|P01031|CO5_HUMAN
NADYSYSVWK	1/sp|P01031|CO5_HUMAN
YGGGFYSTQDTINAIEGLTEYSLLVK	1/sp|P01031|CO5_HUMAN
EESSSGSSHAVMDISLPTGISANEEDLK	1/sp|P01031|CO5_HUMAN
FSDASYQSINIPVTQNMVPSSR	1/sp|P01031|CO5_HUMAN
AFTEC(UniMod:4)C(UniMod:4)VVASQLR	1/sp|P01031|CO5_HUMAN
VTC(UniMod:4)TNAELVK	1/sp|P01031|CO5_HUMAN
FSYSSGHVHLSSENK	1/sp|P01031|CO5_HUMAN
DVFLEMNIPYSVVR	1/sp|P01031|CO5_HUMAN
ENSQYQPIK	1/sp|P01031|CO5_HUMAN
TGEAVAEKDSEITFIKK	1/sp|P01031|CO5_HUMAN
FSDASYQSINIPVTQN	1/sp|P01031|CO5_HUMAN
IDTQDIEASHYR	1/sp|P01031|CO5_HUMAN
ESYSGVTLDPR	1/sp|P01031|CO5_HUMAN
IFELFEVGFLSPATFTVYEYHRPDK	1/sp|P01031|CO5_HUMAN
AFDIC(UniMod:4)PLVK	1/sp|P01031|CO5_HUMAN
KAFDIC(UniMod:4)PLVK	1/sp|P01031|CO5_HUMAN
ITHYNYLILSK	1/sp|P01031|CO5_HUMAN
ALVEGVDQLFTDYQIK	1/sp|P01031|CO5_HUMAN
DINYVNPVIK	1/sp|P01031|CO5_HUMAN
FLKPGIPYPIK	1/sp|P01031|CO5_HUMAN
SYFPESWLWEVHLVPR	1/sp|P01031|CO5_HUMAN
SMDIDVSYK	1/sp|P01031|CO5_HUMAN	Yes
KQTAC(UniMod:4)KPEIAYAYK	1/sp|P01031|CO5_HUMAN
GIYGTISR	1/sp|P01031|CO5_HUMAN	Yes
ALLVGEHLNIIVTPK	1/sp|P01031|CO5_HUMAN
SDLGC(UniMod:4)GAGGGLNNANVFHLAGLTFLTNANADDSQENDEPC(UniMod:4)K	1/sp|P01031|CO5_HUMAN
TSGMQFC(UniMod:4)VK	1/sp|P01031|CO5_HUMAN
LSMDIDVSYK	1/sp|P01031|CO5_HUMAN
DGHVILQLNSIPSSDFLC(UniMod:4)VR	1/sp|P01031|CO5_HUMAN
VC(UniMod:4)EGAAC(UniMod:4)K	1/sp|P01031|CO5_HUMAN
YIYPLDSLTWIEYWPR	1/sp|P01031|CO5_HUMAN
QLPGGQNPVSYVYLEVVSK	1/sp|P01031|CO5_HUMAN
QC(UniMod:4)TMFYSTSNIK	1/sp|P01031|CO5_HUMAN
MVETTAYALLTSLNLK	1/sp|P01031|CO5_HUMAN
RMPITYDNGFLFIHTDKPVYTPDQSVK	1/sp|P01031|CO5_HUMAN
M(UniMod:35)VETTAYALLTSLNLK	1/sp|P01031|CO5_HUMAN
EKFSDASYQSINIPVTQNMVPSSR	1/sp|P01031|CO5_HUMAN
QTAC(UniMod:4)KPEIAYAYK	1/sp|P01031|CO5_HUMAN
DSLDQLVGGVPVTLNAQTIDVNQETSDLDPSK	1/sp|P01031|CO5_HUMAN
DSSVPNTGTAR	1/sp|P01031|CO5_HUMAN
FQNSAILTIQPK	1/sp|P01031|CO5_HUMAN
TDAPDLPEENQAR	1/sp|P01031|CO5_HUMAN
TLLPVSKPEIR	1/sp|P01031|CO5_HUMAN	Yes
VYSLNDDLKPAKR	1/sp|P01031|CO5_HUMAN
GGSASTWLTAFALR	1/sp|P01031|CO5_HUMAN
ATLLDIYK	1/sp|P01031|CO5_HUMAN
LNLVATPL	1/sp|P01031|CO5_HUMAN
YVLSPYK	1/sp|P01031|CO5_HUMAN
VYSLNDDLKPAK	1/sp|P01031|CO5_HUMAN
LQGTLPVEAR	1/sp|P01031|CO5_HUMAN
ALDFAVGEYNK	1/sp|P01034|CYTC_HUMAN
LGQSLDC(UniMod:4)NAEVYVVPWEK	1/sp|P01042|KNG1_HUMAN
LGQSLDC(UniMod:4)NAEVYVVPWEKK	1/sp|P01042|KNG1_HUMAN
AATGEC(UniMod:4)TATVGKR	1/sp|P01042|KNG1_HUMAN
TWQDC(UniMod:4)EYKDAAK	1/sp|P01042|KNG1_HUMAN
KLGQSLDC(UniMod:4)NAEVYVVPWEK	1/sp|P01042|KNG1_HUMAN
IYPTVNC(UniMod:4)QPLGMISLMK	1/sp|P01042|KNG1_HUMAN
KYNSQNQSNNQFVLYR	1/sp|P01042|KNG1_HUMAN		Glycosylation	6	Yes
C(UniMod:4)QPLGMISLMK	1/sp|P01042|KNG1_HUMAN
ENFLFLTPDC(UniMod:4)K	1/sp|P01042|KNG1_HUMAN	Yes
KYFIDFVAR	1/sp|P01042|KNG1_HUMAN
KIYPTVN	1/sp|P01042|KNG1_HUMAN
TWQDC(UniMod:4)EYK	1/sp|P01042|KNG1_HUMAN
IASFSQNC(UniMod:4)DIYPGK	1/sp|P01042|KNG1_HUMAN
QVVAGLNFR	1/sp|P01042|KNG1_HUMAN	Yes
YNSQNQSNNQFVLYR	1/sp|P01042|KNG1_HUMAN		Glycosylation	5	Yes
AVDAALKK	1/sp|P01042|KNG1_HUMAN
FSVATQTC(UniMod:4)QITPAEGPVVTAQYDC(UniMod:4)LGC(UniMod:4)VHPISTQSPDLEPILR	1/sp|P01042|KNG1_HUMAN
GHGLGHGHEQQHGLGHGHK	1/sp|P01042|KNG1_HUMAN
TVGSDTFYSFK	1/sp|P01042|KNG1_HUMAN
AATGEC(UniMod:4)TATVGK	1/sp|P01042|KNG1_HUMAN
DIPTNSPELEETLTHTITK	1/sp|P01042|KNG1_HUMAN
KIYPTVNC(UniMod:4)QPLGM	1/sp|P01042|KNG1_HUMAN
KIYPTVNC(UniMod:4)QPLGMISLMK	1/sp|P01042|KNG1_HUMAN
EGDC(UniMod:4)PVQSGK	1/sp|P01042|KNG1_HUMAN
SLDC(UniMod:4)NAEVYVVPWEK	1/sp|P01042|KNG1_HUMAN
YFIDFVAR	1/sp|P01042|KNG1_HUMAN	Yes
DFVQPPTK	1/sp|P01042|KNG1_HUMAN
QSNNQFVLYR	1/sp|P01042|KNG1_HUMAN
ESNEELTESC(UniMod:4)ETK	1/sp|P01042|KNG1_HUMAN		Phosphorylation	2
IC(UniMod:4)VGC(UniMod:4)PR	1/sp|P01042|KNG1_HUMAN
IASFSQNC(UniMod:4)DIYPGKDFVQPPTK	1/sp|P01042|KNG1_HUMAN
AYRPSETLC(UniMod:4)GGELVDTLQFVC(UniMod:4)GDR	1/sp|P01344|IGF2_HUMAN	Yes
YRPSETLC(UniMod:4)GGELVDTLQFVC(UniMod:4)GDR	1/sp|P01344|IGF2_HUMAN
SSEDPNEDIVER	1/sp|P01591|IGJ_HUMAN
C(UniMod:4)YTAVVPLVYGGETK	1/sp|P01591|IGJ_HUMAN
IVLVDNK	1/sp|P01591|IGJ_HUMAN	Yes
FVYHLSDLC(UniMod:4)K	1/sp|P01591|IGJ_HUMAN	Yes
IIVPLNNR	1/sp|P01591|IGJ_HUMAN	Yes
MVETALTPDAC(UniMod:4)YPD	1/sp|P01591|IGJ_HUMAN
ILIYDASNLETGVPSR	1/sp|P01593|KV101_HUMAN	Yes
ASNLESGVPSR	1/sp|P01594|KV102_HUMAN	Yes
FSGSGSGTDFTLTISGL	1/sp|P01597|KV105_HUMAN	Yes
LIYAASSLQSGVPSR	1/sp|P01601|KV109_HUMAN	Yes
ASQSISSWLAWYQQKPGK	1/sp|P01602|KV110_HUMAN	Yes
LLIYDASSLESGVPSR	1/sp|P01602|KV110_HUMAN	Yes
DIQMTQSPSSLSVSVGDR	1/sp|P01605|KV113_HUMAN	Yes
LLIYDASK	1/sp|P01608|KV116_HUMAN	Yes
DIQMTQSPSSVSASVGDR	1/sp|P01611|KV119_HUMAN
DIQM(UniMod:35)TQSPSSVSASVGDR	1/sp|P01611|KV119_HUMAN
DIQMTQSPSSLSATVGDR	1/sp|P01613|KV121_HUMAN	Yes
DIVLTQSPLSLPVTPGEPASISC(UniMod:4)R	1/sp|P01616|KV203_HUMAN
ASQSVSNSYLAWYQQKPGQAPR	1/sp|P01620|KV302_HUMAN
FSGSASGTDFTLTISR	1/sp|P01621|KV303_HUMAN	Yes
LLIYGATSR	1/sp|P01621|KV303_HUMAN	Yes
YVSWYQQHPGK	1/sp|P01708|LV205_HUMAN	Yes
ITC(UniMod:4)QGDSLR	1/sp|P01714|LV301_HUMAN	Yes
SELTQDPAVSVALGQTVR	1/sp|P01714|LV301_HUMAN	Yes
YELTQPPSVSVSPGQTAR	1/sp|P01717|LV403_HUMAN	Yes
SYELTQPPSVSVSPGQTAR	1/sp|P01717|LV403_HUMAN	Yes
NSLYLQMSSLR	1/sp|P01763|HV302_HUMAN	Yes
NTLYLQMNSLR	1/sp|P01764|HV303_HUMAN	Yes
EVQLVETGGGLIQPGGSLR	1/sp|P01767|HV306_HUMAN	Yes
TEDTAVYYC(UniMod:4)AR	1/sp|P01771|HV310_HUMAN	Yes
TEDTAVYYC(UniMod:4)AK	1/sp|P01773|HV312_HUMAN	Yes
NTLYLQMLSLE	1/sp|P01777|HV316_HUMAN	Yes
DVQLVESGGGLVKPGGSLR	1/sp|P01780|HV319_HUMAN	Yes
NSLYLQM(UniMod:35)NSLR	1/sp|P01781|HV320_HUMAN
NSLYLQMN	1/sp|P01781|HV320_HUMAN
GLEWVANIK	1/sp|P01781|HV320_HUMAN	Yes
VEDTALYYC(UniMod:4)AR	1/sp|P01781|HV320_HUMAN	Yes
NSLYLQMNSLR	1/sp|P01781|HV320_HUMAN	Yes
VTISVDTSR	1/sp|P01824|HV206_HUMAN	Yes
RSSKEEAEMAYK	1/sp|P01833|PIGR_HUMAN	Yes	Phosphorylation	3
SGTASVVC(UniMod:4)LLNN	1/sp|P01834|IGKC_HUMAN
SGTASVVC(UniMod:4)LLNNFYPR	1/sp|P01834|IGKC_HUMAN	Yes
SLSSTLTLSK	1/sp|P01834|IGKC_HUMAN
VDNALQSGNSQESVTEQDSKDSTYSLSSTLTLSK	1/sp|P01834|IGKC_HUMAN
SGTASVVC(UniMod:4)LLN	1/sp|P01834|IGKC_HUMAN
VYAC(UniMod:4)EVTHQGLSSPVTK	1/sp|P01834|IGKC_HUMAN	Yes
VDNALQSGNSQESVTEQDSK	1/sp|P01834|IGKC_HUMAN
SFNRGEC(UniMod:4)	1/sp|P01834|IGKC_HUMAN
SQESVTEQDSK	1/sp|P01834|IGKC_HUMAN
DSTYSLSSTLTLSK	1/sp|P01834|IGKC_HUMAN
LLNNFYPR	1/sp|P01834|IGKC_HUMAN
TVAAPSVFIFPPSDEQLK	1/sp|P01834|IGKC_HUMAN	Yes
VYAC(UniMod:4)EVTHQGL	1/sp|P01834|IGKC_HUMAN
HKVYAC(UniMod:4)EVTHQGLSSPVTK	1/sp|P01834|IGKC_HUMAN
VDNALQSGN	1/sp|P01834|IGKC_HUMAN
ALQSGNSQESVTEQDSK	1/sp|P01834|IGKC_HUMAN
THTC(UniMod:4)PPC(UniMod:4)PAPELLGGPSVFLFPPKPK	1/sp|P01857|IGHG1_HUMAN	Yes
SVFPLAPSSK	1/sp|P01857|IGHG1_HUMAN
EVTC(UniMod:4)VVVDVSHEDPEVK	1/sp|P01857|IGHG1_HUMAN
GPSVFPLAPSSK	1/sp|P01857|IGHG1_HUMAN	Yes
TTPPVLDSDGSFFLYSK	1/sp|P01857|IGHG1_HUMAN
TPEVTC(UniMod:4)VVVDVSHEDPEVK	1/sp|P01857|IGHG1_HUMAN	Yes
THTC(UniMod:4)PPC(UniMod:4)PAPELLGGPSVF	1/sp|P01857|IGHG1_HUMAN
VVVDVSHEDPEVK	1/sp|P01857|IGHG1_HUMAN
GPSVFPLAPS	1/sp|P01857|IGHG1_HUMAN
SSVVTVPSSSLGTQTYIC(UniMod:4)NVNHKPSNTK	1/sp|P01857|IGHG1_HUMAN
SLSSVVTVPSSSLGTQTYIC(UniMod:4)NVNHKPSNTK	1/sp|P01857|IGHG1_HUMAN
PPC(UniMod:4)PAPELLGGPSVFLFPPKPK	1/sp|P01857|IGHG1_HUMAN
GQPREPQVYTLPPSRDELTK	1/sp|P01857|IGHG1_HUMAN
SC(UniMod:4)DKTHTC(UniMod:4)PPC(UniMod:4)PAPELLGGPSVFLFPPKPK	1/sp|P01857|IGHG1_HUMAN
TC(UniMod:4)PPC(UniMod:4)PAPELLGGPSVFLFPPKPK	1/sp|P01857|IGHG1_HUMAN
EPQVYTLPPSRDELTK	1/sp|P01857|IGHG1_HUMAN
GPSVFPLAPSSKSTSGGTAALGC(UniMod:4)LVK	1/sp|P01857|IGHG1_HUMAN
THTC(UniMod:4)PPC(UniMod:4)PAPELLGGPSVFLFPPK	1/sp|P01857|IGHG1_HUMAN
KC(UniMod:4)C(UniMod:4)VEC(UniMod:4)PPC(UniMod:4)PAPPVAGPSVF	1/sp|P01859|IGHG2_HUMAN
KC(UniMod:4)C(UniMod:4)VEC(UniMod:4)PPC(UniMod:4)PAPPVAGPSVFLFPPKPK	1/sp|P01859|IGHG2_HUMAN	Yes
C(UniMod:4)C(UniMod:4)VEC(UniMod:4)PPC(UniMod:4)PAPPVAGPSVFLFPPKPK	1/sp|P01859|IGHG2_HUMAN	Yes
FGTQTYTC(UniMod:4)NVDHKPSNTK	1/sp|P01859|IGHG2_HUMAN
PAPPVAGPSVFLFPPKPK	1/sp|P01859|IGHG2_HUMAN
VVSVLTVVHQD	1/sp|P01859|IGHG2_HUMAN
GLPAPIEK	1/sp|P01859|IGHG2_HUMAN	Yes
SVLTVVHQDWLNGK	1/sp|P01859|IGHG2_HUMAN
VVSVLTVVHQDWLN	1/sp|P01859|IGHG2_HUMAN
C(UniMod:4)C(UniMod:4)VEC(UniMod:4)PPC(UniMod:4)PAPPVAGPSVF	1/sp|P01859|IGHG2_HUMAN
VVSVLTVVHQDWLNGK	1/sp|P01859|IGHG2_HUMAN
WQQGNIFSC(UniMod:4)SVMHEALHNR	1/sp|P01860|IGHG3_HUMAN
TPEVTC(UniMod:4)VVVDVSHEDPEVQFK	1/sp|P01860|IGHG3_HUMAN	Yes
TPLGDTTHTC(UniMod:4)PR	1/sp|P01860|IGHG3_HUMAN	Yes
SC(UniMod:4)DTPPPC(UniMod:4)PR	1/sp|P01860|IGHG3_HUMAN	Yes
SLSSVVTVPSSSLGTK	1/sp|P01861|IGHG4_HUMAN
WQEGNVFSC(UniMod:4)SVMHEALHNHYTQK	1/sp|P01861|IGHG4_HUMAN	Yes
YGPPC(UniMod:4)PSC(UniMod:4)PAPEFLGGPSVF	1/sp|P01861|IGHG4_HUMAN
EPQVYTLPPSQEEMTK	1/sp|P01861|IGHG4_HUMAN
YGPPC(UniMod:4)PSC(UniMod:4)PAPEFLGGPSVFLFPPKPK	1/sp|P01861|IGHG4_HUMAN	Yes
TTPPVLDSDGSFFLYSR	1/sp|P01861|IGHG4_HUMAN	Yes
YAATSQVLLPSK	1/sp|P01871|IGHM_HUMAN	Yes
DVMQGTDEHVVC(UniMod:4)K	1/sp|P01871|IGHM_HUMAN
YAATSQVLLPSKDVMQGTDEHVVC(UniMod:4)K	1/sp|P01871|IGHM_HUMAN
QVGSGVTTDQVQAEAK	1/sp|P01871|IGHM_HUMAN
QIQVSWLR	1/sp|P01871|IGHM_HUMAN	Yes
DVM(UniMod:35)QGTDEHVVC(UniMod:4)K	1/sp|P01871|IGHM_HUMAN
NVPLPVIAELPPK	1/sp|P01871|IGHM_HUMAN	Yes
DLC(UniMod:4)GC(UniMod:4)YSVSSVLPGC(UniMod:4)AEPWNHGK	1/sp|P01876|IGHA1_HUMAN
VFPLSLC(UniMod:4)STQPDGNVVIAC(UniMod:4)	1/sp|P01876|IGHA1_HUMAN
DASGVTFTWTPSSGK	1/sp|P01876|IGHA1_HUMAN	Yes
TPLTATLSK	1/sp|P01876|IGHA1_HUMAN	Yes
SESGQGVTAR	1/sp|P01876|IGHA1_HUMAN
LVQGFFPQEPLSVTWSESGQGVTAR	1/sp|P01876|IGHA1_HUMAN
NFPPSQDASGDLYTTSSQLTLPATQC(UniMod:4)LAGK	1/sp|P01876|IGHA1_HUMAN
TFTC(UniMod:4)TAAYPESK	1/sp|P01876|IGHA1_HUMAN	Yes
SVTWSESGQGVTAR	1/sp|P01876|IGHA1_HUMAN
DLC(UniMod:4)GC(UniMod:4)YSVSSVLPGC(UniMod:4)AQPWNHGETFTC(UniMod:4)TAAHPELK	1/sp|P01877|IGHA2_HUMAN	Yes
HYTNPSQDVTVPC(UniMod:4)PVPPPPPC(UniMod:4)C(UniMod:4)HPR	1/sp|P01877|IGHA2_HUMAN	Yes	Glycosylation	4	Yes
NFPPSQDASGDLYTTSSQLTLPATQC(UniMod:4)PDGK	1/sp|P01877|IGHA2_HUMAN
DASGATFTWTPSSGK	1/sp|P01877|IGHA2_HUMAN	Yes
SLEVSYVTDHGPM	1/sp|P01880|IGHD_HUMAN
APDVFPIISGC(UniMod:4)R	1/sp|P01880|IGHD_HUMAN	Yes
ATFTC(UniMod:4)FVVGSDLK	1/sp|P01880|IGHD_HUMAN	Yes
VPTGGVEEGLLER	1/sp|P01880|IGHD_HUMAN	Yes
TPEC(UniMod:4)PSHTQPLGVYLLTPAVQDLWLR	1/sp|P01880|IGHD_HUMAN
VNVDAVGGEALGR	1/sp|P02042|HBD_HUMAN	Yes
FFESFGDLSSPDAVM(UniMod:35)GNPK	1/sp|P02042|HBD_HUMAN
GVVGLPGQR	1/sp|P02452|CO1A1_HUMAN
ILTATVDNANVLLQIDNAR	1/sp|P02533|K1C14_HUMAN
LQTM(UniMod:35)KEELDFQK	1/sp|P02545|LMNA_HUMAN		Acetylation	5
SGAQASSTPLSPTR	1/sp|P02545|LMNA_HUMAN	Yes	Phosphorylation	1
HQSLEAEVQTK	1/sp|P02549|SPTA1_HUMAN
LGDYANLK	1/sp|P02549|SPTA1_HUMAN	Yes
VQPYLDDFQKK	1/sp|P02647|APOA1_HUMAN
VEPLRAELQEGAR	1/sp|P02647|APOA1_HUMAN
LLDNWDSVTSTF	1/sp|P02647|APOA1_HUMAN
VQPYLDDFQK	1/sp|P02647|APOA1_HUMAN
LREQLGPVTQEFWDNLEK	1/sp|P02647|APOA1_HUMAN
WQEEMELYR	1/sp|P02647|APOA1_HUMAN		Others	5
KWQEEM(UniMod:35)ELYR	1/sp|P02647|APOA1_HUMAN		Others	6
KWQEEMELYR	1/sp|P02647|APOA1_HUMAN		Others	6
VKDLATVYVDVLK	1/sp|P02647|APOA1_HUMAN
DEPPQSPWDR	1/sp|P02647|APOA1_HUMAN	Yes
LLDNWDSVTSTFSK	1/sp|P02647|APOA1_HUMAN
DSGRDYVSQFEGSALGK	1/sp|P02647|APOA1_HUMAN
LREQLGPVTQEFWDNLEKETEGLR	1/sp|P02647|APOA1_HUMAN
QKVEPLRAELQEGAR	1/sp|P02647|APOA1_HUMAN
ATEHLSTLSEK	1/sp|P02647|APOA1_HUMAN
ETEGLRQEMSK	1/sp|P02647|APOA1_HUMAN		Others	9
EQLGPVTQEFWDNLEKETEGLR	1/sp|P02647|APOA1_HUMAN
GLLPVLESFK	1/sp|P02647|APOA1_HUMAN
QEMSKDLEEVK	1/sp|P02647|APOA1_HUMAN		Others	3
WQEEM(UniMod:35)ELYR	1/sp|P02647|APOA1_HUMAN		Others	5
EQLGPVTQEFWDNLEKETEGLRQEM(UniMod:35)SK	1/sp|P02647|APOA1_HUMAN		Others	25
QEEMELYR	1/sp|P02647|APOA1_HUMAN		Others	4
EQLGPVTQEFWDNLEKETEGLRQEMSK	1/sp|P02647|APOA1_HUMAN		Others	25
TEHLSTLSEK	1/sp|P02647|APOA1_HUMAN
THLAPYSDELRQR	1/sp|P02647|APOA1_HUMAN
THLAPYSDELR	1/sp|P02647|APOA1_HUMAN	Yes
LSPLGEEMR	1/sp|P02647|APOA1_HUMAN
AELQEGAR	1/sp|P02647|APOA1_HUMAN
VSFLSALEEYTKK	1/sp|P02647|APOA1_HUMAN		Glycosylation	13
QKVEPLR	1/sp|P02647|APOA1_HUMAN
QGLLPVLESFK	1/sp|P02647|APOA1_HUMAN
AKPALEDLR	1/sp|P02647|APOA1_HUMAN
PALEDLR	1/sp|P02647|APOA1_HUMAN
LSPLGEEM(UniMod:35)R	1/sp|P02647|APOA1_HUMAN
DLATVYVDVLK	1/sp|P02647|APOA1_HUMAN
DYVSQFEGSALGK	1/sp|P02647|APOA1_HUMAN
VSFLSALEEYTK	1/sp|P02647|APOA1_HUMAN	Yes
EQLGPVTQEFWDNLEK	1/sp|P02647|APOA1_HUMAN
LAEYHAK	1/sp|P02647|APOA1_HUMAN
LGPVTQEFWDNLEK	1/sp|P02647|APOA1_HUMAN
TVGSLAGQPLQER	1/sp|P02649|APOE_HUMAN		Glycosylation	1
LAVYQAGAR	1/sp|P02649|APOE_HUMAN	Yes
GEVQAM(UniMod:35)LGQSTEELR	1/sp|P02649|APOE_HUMAN		Others	6
AQAWGER	1/sp|P02649|APOE_HUMAN
VQAAVGTSAAPVPSDNH	1/sp|P02649|APOE_HUMAN		Glycosylation	7
LGPLVEQGR	1/sp|P02649|APOE_HUMAN	Yes
WELALGR	1/sp|P02649|APOE_HUMAN
KVEQAVETEPEPELR	1/sp|P02649|APOE_HUMAN	Yes	Glycosylation	8
AKLEEQAQQIR	1/sp|P02649|APOE_HUMAN
LGADM(UniMod:35)EDVC(UniMod:4)GR	1/sp|P02649|APOE_HUMAN
GEVQAMLGQSTEELR	1/sp|P02649|APOE_HUMAN		Others	6
ALMDETMK	1/sp|P02649|APOE_HUMAN
ATVGSLAGQPLQER	1/sp|P02649|APOE_HUMAN		Glycosylation	2
WVQTLSEQVQEELLSSQVTQELR	1/sp|P02649|APOE_HUMAN
LDEVKEQVAEVR	1/sp|P02649|APOE_HUMAN
DRLDEVKEQVAEVR	1/sp|P02649|APOE_HUMAN
AYKSELEEQLTPVAEETR	1/sp|P02649|APOE_HUMAN		Glycosylation	3
LEEQAQQIR	1/sp|P02649|APOE_HUMAN
LGADMEDVC(UniMod:4)GR	1/sp|P02649|APOE_HUMAN
QQTEWQSGQR	1/sp|P02649|APOE_HUMAN		Glycosylation	3
AATVGSLAGQPLQER	1/sp|P02649|APOE_HUMAN		Glycosylation	3
SELEEQLTPVAEETR	1/sp|P02649|APOE_HUMAN
EPC(UniMod:4)VESLVSQYFQTVTDYGKDLMEK	1/sp|P02652|APOA2_HUMAN		Others	23
AGTELVNFLSY	1/sp|P02652|APOA2_HUMAN
C(UniMod:4)VESLVSQYFQTVTDYGK	1/sp|P02652|APOA2_HUMAN
SKEQLTPLIK	1/sp|P02652|APOA2_HUMAN		Phosphorylation	1
KEPC(UniMod:4)VESLVSQYFQTVTDYGK	1/sp|P02652|APOA2_HUMAN
KAGTELVNFLSYF	1/sp|P02652|APOA2_HUMAN
SPELQAEAK	1/sp|P02652|APOA2_HUMAN	Yes
EQLTPLIK	1/sp|P02652|APOA2_HUMAN
VSQYFQTVTDYGK	1/sp|P02652|APOA2_HUMAN
VESLVSQYFQTVTDYGK	1/sp|P02652|APOA2_HUMAN
FVELGTQPATQ	1/sp|P02652|APOA2_HUMAN
EPC(UniMod:4)VESLVSQYFQTVTDYGK	1/sp|P02652|APOA2_HUMAN	Yes
EPC(UniMod:4)VESLVSQYF	1/sp|P02652|APOA2_HUMAN
VKSPELQAEAK	1/sp|P02652|APOA2_HUMAN	Yes
QTVTDYGK	1/sp|P02652|APOA2_HUMAN
KAGTELVNFLSYFVELGTQPATQ	1/sp|P02652|APOA2_HUMAN
VELGTQPATQ	1/sp|P02652|APOA2_HUMAN
EWFSETFQK	1/sp|P02654|APOC1_HUMAN	Yes
LKEFGNTLEDK	1/sp|P02654|APOC1_HUMAN	Yes
MREWFSETFQK	1/sp|P02654|APOC1_HUMAN
EFGNTLEDK	1/sp|P02654|APOC1_HUMAN
IKQSELSAK	1/sp|P02654|APOC1_HUMAN
TPDVSSALDK	1/sp|P02654|APOC1_HUMAN	Yes
STAAMSTYTGIFTDQVLSVLKGEE	1/sp|P02655|APOC2_HUMAN
TGIFTDQVLSVLK	1/sp|P02655|APOC2_HUMAN
STAAM(UniMod:35)STYTGIFTDQVLSVLK	1/sp|P02655|APOC2_HUMAN
DEMPSPTFLTQVK	1/sp|P02655|APOC2_HUMAN
TQQPQQDEMPSPTFLTQVK	1/sp|P02655|APOC2_HUMAN	Yes
TYLPAVDEK	1/sp|P02655|APOC2_HUMAN	Yes
ESLSSYWESAK	1/sp|P02655|APOC2_HUMAN
STAAMSTYTGIFTDQVLSVLK	1/sp|P02655|APOC2_HUMAN
TAAQNLYEK	1/sp|P02655|APOC2_HUMAN	Yes
DYWSTVK	1/sp|P02656|APOC3_HUMAN	Yes
DKFSEFWDLDPEVRPTSAVAA	1/sp|P02656|APOC3_HUMAN		Glycosylation	16
GWVTDGFSSLK	1/sp|P02656|APOC3_HUMAN	Yes
DALSSVQESQVAQQAR	1/sp|P02656|APOC3_HUMAN	Yes
SEAEDASLLSFMQGYM(UniMod:35)K	1/sp|P02656|APOC3_HUMAN
SEAEDASLLSFMQGYMK	1/sp|P02656|APOC3_HUMAN
PDWGTFEEVSGNVSPGTR	1/sp|P02671|FIBA_HUMAN		Phosphorylation	5	Yes
VTSGSTTTTR	1/sp|P02671|FIBA_HUMAN		Glycosylation	5
PNNPDWGTFEEVSGNVSPGTR	1/sp|P02671|FIBA_HUMAN		Phosphorylation	8	Yes
DC(UniMod:4)DDVLQTHPSGTQSGIFNIK	1/sp|P02671|FIBA_HUMAN
GGSTSYGTGSETESPRN	1/sp|P02671|FIBA_HUMAN
GSAGHWTSESSVSGSTGQWHSESGSFRPDSPGSGNAR	1/sp|P02671|FIBA_HUMAN
MADEAGSEADHEGTHSTKR	1/sp|P02671|FIBA_HUMAN		Phosphorylation	7
DSHSLTTNIMEILR	1/sp|P02671|FIBA_HUMAN	Yes
PGSTGTWNPGSSER	1/sp|P02671|FIBA_HUMAN
HRHPDEAAFFDTASTGK	1/sp|P02671|FIBA_HUMAN
SGEGDFLAEGGGVR	1/sp|P02671|FIBA_HUMAN		Phosphorylation	1
FSPMLGEFVSETESR	1/sp|P02671|FIBA_HUMAN
TFPGFFSPM	1/sp|P02671|FIBA_HUMAN
LGEFVSETESR	1/sp|P02671|FIBA_HUMAN
EVVTSEDGSDC(UniMod:4)PEAMDLGTLSGIGTLDGFR	1/sp|P02671|FIBA_HUMAN
M(UniMod:35)ADEAGSEADHEGTHSTKR	1/sp|P02671|FIBA_HUMAN		Phosphorylation	7
KPVPDLVPGNFK	1/sp|P02671|FIBA_HUMAN
NSLFEYQK	1/sp|P02671|FIBA_HUMAN
MADEAGSEADHEGTHSTK	1/sp|P02671|FIBA_HUMAN		Phosphorylation	7
M(UniMod:35)KPVPDLVPGNFK	1/sp|P02671|FIBA_HUMAN
ESSSHHPGIAEFPSR	1/sp|P02671|FIBA_HUMAN		Hydroxylation	7
HPDEAAFFDTASTGK	1/sp|P02671|FIBA_HUMAN
ALTDM(UniMod:35)PQMR	1/sp|P02671|FIBA_HUMAN
MKPVPDLVPGNFK	1/sp|P02671|FIBA_HUMAN	Yes
NPGSSGTGGTATWK	1/sp|P02671|FIBA_HUMAN		Glycosylation	12
ALTDMPQMR	1/sp|P02671|FIBA_HUMAN
EKVTSGSTTTTR	1/sp|P02671|FIBA_HUMAN		Glycosylation	7
SSAGSWNSGSSGPGSTGNR	1/sp|P02671|FIBA_HUMAN
GGSTSYGTGSETESPR	1/sp|P02671|FIBA_HUMAN
DEAAFFDTASTGK	1/sp|P02671|FIBA_HUMAN
PVPDLVPGNFK	1/sp|P02671|FIBA_HUMAN
ALTDMPQM(UniMod:35)R	1/sp|P02671|FIBA_HUMAN
GLIDEVNQDFTNR	1/sp|P02671|FIBA_HUMAN	Yes
NPSSAGSWNSGSSGPGSTGNR	1/sp|P02671|FIBA_HUMAN
TVIGPDGHKEVTK	1/sp|P02671|FIBA_HUMAN
STSYGTGSETESPR	1/sp|P02671|FIBA_HUMAN
TVIGPDGHK	1/sp|P02671|FIBA_HUMAN
GSESGIFTNTK	1/sp|P02671|FIBA_HUMAN
QHLPLIK	1/sp|P02671|FIBA_HUMAN
PGGNEITR	1/sp|P02671|FIBA_HUMAN
EVDLKDYEDQQK	1/sp|P02671|FIBA_HUMAN
ARPNNPDWGTFEEVSGNVSPGTR	1/sp|P02671|FIBA_HUMAN		Phosphorylation	10	Yes
TFPGFFSPM(UniMod:35)LGEFVSETESR	1/sp|P02671|FIBA_HUMAN
M(UniMod:35)ADEAGSEADHEGTHSTK	1/sp|P02671|FIBA_HUMAN		Phosphorylation	7
DSGEGDFLAEGGGVR	1/sp|P02671|FIBA_HUMAN		Phosphorylation	2
DSHSLTTNIM(UniMod:35)EILR	1/sp|P02671|FIBA_HUMAN
M(UniMod:35)ELERPGGNEITR	1/sp|P02671|FIBA_HUMAN
GDSTFESK	1/sp|P02671|FIBA_HUMAN
ADSGEGDFLAEGGGVR	1/sp|P02671|FIBA_HUMAN		Phosphorylation	3
PSSAGSWNSGSSGPGSTGNR	1/sp|P02671|FIBA_HUMAN
TFPGFFSPMLGEFVSETESR	1/sp|P02671|FIBA_HUMAN
AQLVDMK	1/sp|P02671|FIBA_HUMAN
QLEQVIAK	1/sp|P02671|FIBA_HUMAN
MELERPGGNEITR	1/sp|P02671|FIBA_HUMAN
NPGSSGTGGTATWKPGSSGP	1/sp|P02671|FIBA_HUMAN		Glycosylation	12
NPGSSGTGGTATWKPGSSGPGSTGSWNSGSSGTGSTGNQNPGSPR	1/sp|P02671|FIBA_HUMAN		Glycosylation	12
EVVTSEDGSDC(UniMod:4)PEAM(UniMod:35)DLGTLSGIGTLDGFR	1/sp|P02671|FIBA_HUMAN
GDFSSANNR	1/sp|P02671|FIBA_HUMAN
GSAGHWTSESSVSGSTGQWHSESGSFRPDSPGSGN	1/sp|P02671|FIBA_HUMAN
GTFEEVSGNVSPGTR	1/sp|P02671|FIBA_HUMAN		Phosphorylation	2	Yes
SLTTNIMEILR	1/sp|P02671|FIBA_HUMAN
NNKDSHSLTTNIMEILR	1/sp|P02671|FIBA_HUMAN
QFTSSTSYNR	1/sp|P02671|FIBA_HUMAN
DSDWPFC(UniMod:4)SDEDWNYK	1/sp|P02671|FIBA_HUMAN
DEAGSEADHEGTHSTK	1/sp|P02671|FIBA_HUMAN		Phosphorylation	5
QHIQLLQK	1/sp|P02671|FIBA_HUMAN
VQHIQLLQK	1/sp|P02671|FIBA_HUMAN
DYEDQQK	1/sp|P02671|FIBA_HUMAN
AHYGGFTVQNEANK	1/sp|P02675|FIBB_HUMAN
VYC(UniMod:4)DM(UniMod:35)NTENGGWTVIQNR	1/sp|P02675|FIBB_HUMAN
VNDNEEGFFSAR	1/sp|P02675|FIBB_HUMAN
NYC(UniMod:4)GLPGEYWLGNDK	1/sp|P02675|FIBB_HUMAN
QGFGNVATNTDGK	1/sp|P02675|FIBB_HUMAN
NDNEEGFFSAR	1/sp|P02675|FIBB_HUMAN
C(UniMod:4)TVSC(UniMod:4)NIPVVSGK	1/sp|P02675|FIBB_HUMAN
HGTDDGVVWMNWK	1/sp|P02675|FIBB_HUMAN
EEAPSLRPAPPPISGGGY	1/sp|P02675|FIBB_HUMAN
YQISVNK	1/sp|P02675|FIBB_HUMAN
LESDVSAQM(UniMod:35)EYC(UniMod:4)R	1/sp|P02675|FIBB_HUMAN
MGPTELLIEMEDWKGDK	1/sp|P02675|FIBB_HUMAN
STYDRDNDGWLTSDPR	1/sp|P02675|FIBB_HUMAN
VYC(UniMod:4)DMNTENGGWTVIQNR	1/sp|P02675|FIBB_HUMAN
M(UniMod:35)GPTELLIEMEDWK	1/sp|P02675|FIBB_HUMAN
DNDGWLTSDPR	1/sp|P02675|FIBB_HUMAN
GGETSEMYLIQPDSSVK	1/sp|P02675|FIBB_HUMAN
KGGETSEM(UniMod:35)YLIQPDSSVKPYR	1/sp|P02675|FIBB_HUMAN
KAPDAGGC(UniMod:4)LHAD	1/sp|P02675|FIBB_HUMAN
APDAGGC(UniMod:4)LHADPDLGVLC(UniMod:4)PTGC(UniMod:4)QLQEALLQQERPIR	1/sp|P02675|FIBB_HUMAN
GGETSEMYLIQPDSSVKPYR	1/sp|P02675|FIBB_HUMAN
KGGETSEMYLIQPDSSVKPYR	1/sp|P02675|FIBB_HUMAN
HQLYIDETVNSNIPTNLR	1/sp|P02675|FIBB_HUMAN	Yes
TPC(UniMod:4)TVSC(UniMod:4)NIPVVSGK	1/sp|P02675|FIBB_HUMAN	Yes
DNEEGFFSAR	1/sp|P02675|FIBB_HUMAN
TM(UniMod:35)TIHNGMFFSTYDR	1/sp|P02675|FIBB_HUMAN
YYWGGQYTWDM(UniMod:35)AK	1/sp|P02675|FIBB_HUMAN
QGVNDNEEGFFSAR	1/sp|P02675|FIBB_HUMAN		Others	1
IRPFFPQQ	1/sp|P02675|FIBB_HUMAN	Yes
TMTIHNGMFFSTYDRDNDGWLTSDPR	1/sp|P02675|FIBB_HUMAN
TMTIHNGMFFSTYDR	1/sp|P02675|FIBB_HUMAN
LESDVSAQMEYC(UniMod:4)R	1/sp|P02675|FIBB_HUMAN
QVKDNENVVNEYSSELEK	1/sp|P02675|FIBB_HUMAN
GGETSEM(UniMod:35)YLIQPDSSVKPYR	1/sp|P02675|FIBB_HUMAN
PAPPPISGGGYR	1/sp|P02675|FIBB_HUMAN
KGGETSEMYLIQPDSSVK	1/sp|P02675|FIBB_HUMAN
VVNEYSSELEK	1/sp|P02675|FIBB_HUMAN
KREEAPSLRPAPPPISGGGYR	1/sp|P02675|FIBB_HUMAN
KAPDAGGC(UniMod:4)LHADPDLGVLC(UniMod:4)PTGC(UniMod:4)QLQEALLQQER	1/sp|P02675|FIBB_HUMAN
EEAPSLRPAPPPISGGGYR	1/sp|P02675|FIBB_HUMAN
DNENVVNEYSSELEKHQLYIDETVNSNIPTNLR	1/sp|P02675|FIBB_HUMAN
DNENVVNEYSSELEK	1/sp|P02675|FIBB_HUMAN
APDAGGC(UniMod:4)LHADPDLGVLC(UniMod:4)PTGC(UniMod:4)QLQEALLQQER	1/sp|P02675|FIBB_HUMAN
YYWGGQYTWDMAK	1/sp|P02675|FIBB_HUMAN
HGTDDGVVWM(UniMod:35)NWK	1/sp|P02675|FIBB_HUMAN
KAPDAGGC(UniMod:4)LHADPDLGVLC(UniMod:4)PTGC(UniMod:4)	1/sp|P02675|FIBB_HUMAN
REEAPSLRPAPPPISGGGYR	1/sp|P02675|FIBB_HUMAN
IQKLESDVSAQMEYC(UniMod:4)R	1/sp|P02675|FIBB_HUMAN
KAPDAGGC(UniMod:4)LHADPDLGVLC(UniMod:4)PTGC(UniMod:4)QLQEALLQQERPIR	1/sp|P02675|FIBB_HUMAN
TMTIHNGMFF	1/sp|P02675|FIBB_HUMAN
REEAPSLRPAPPPISGGGY	1/sp|P02675|FIBB_HUMAN
TVSC(UniMod:4)NIPVVSGK	1/sp|P02675|FIBB_HUMAN
MGPTELLIEMEDWK	1/sp|P02675|FIBB_HUMAN
YC(UniMod:4)GLPGEYWLGNDK	1/sp|P02675|FIBB_HUMAN
GSWYSMR	1/sp|P02675|FIBB_HUMAN
NSVDELNNNVEAVSQTSSSSFQYMYLLK	1/sp|P02675|FIBB_HUMAN
HQLYIDETVN	1/sp|P02675|FIBB_HUMAN
YWGGQYTWDMAK	1/sp|P02675|FIBB_HUMAN
HGTDDGVVWMN	1/sp|P02675|FIBB_HUMAN
SILENLR	1/sp|P02675|FIBB_HUMAN
QDGSVDFGR	1/sp|P02675|FIBB_HUMAN
EC(UniMod:4)EEIIR	1/sp|P02675|FIBB_HUMAN
EDGGGWWYNR	1/sp|P02675|FIBB_HUMAN
M(UniMod:35)LEEIM(UniMod:35)KYEASILTHDSSIR	1/sp|P02679|FIBG_HUMAN
FGSYC(UniMod:4)PTTC(UniMod:4)GIADFLSTY	1/sp|P02679|FIBG_HUMAN
DTVQIHDITGK	1/sp|P02679|FIBG_HUMAN
MIDAATLK	1/sp|P02679|FIBG_HUMAN
C(UniMod:4)HAGHLNGVYYQGGTYSK	1/sp|P02679|FIBG_HUMAN
DNC(UniMod:4)C(UniMod:4)ILDER	1/sp|P02679|FIBG_HUMAN
YLQEIYNSNNQK	1/sp|P02679|FIBG_HUMAN
AIQLTYNPDESSKPNMIDAATLK	1/sp|P02679|FIBG_HUMAN
VAQLEAQC(UniMod:4)QEPC(UniMod:4)K	1/sp|P02679|FIBG_HUMAN
GIADFLSTYQTK	1/sp|P02679|FIBG_HUMAN
VAQLEAQC(UniMod:4)QEPC(UniMod:4)KDTVQIHDITGKDC(UniMod:4)QDIANK	1/sp|P02679|FIBG_HUMAN
DC(UniMod:4)QDIANK	1/sp|P02679|FIBG_HUMAN
TSTADYAM(UniMod:35)FK	1/sp|P02679|FIBG_HUMAN
KNWIQYK	1/sp|P02679|FIBG_HUMAN
VAQLEAQC(UniMod:4)QEPC(UniMod:4)KDTVQIHDITGK	1/sp|P02679|FIBG_HUMAN
EGFGHLSPTGTTEFWLGNEK	1/sp|P02679|FIBG_HUMAN	Yes
LTYAYFAGGDAGDAFDGFDFGDDPSDK	1/sp|P02679|FIBG_HUMAN
IHLISTQSAIPYALR	1/sp|P02679|FIBG_HUMAN	Yes
KMLEEIMK	1/sp|P02679|FIBG_HUMAN
TSTADYAMFK	1/sp|P02679|FIBG_HUMAN
VGPEADKYR	1/sp|P02679|FIBG_HUMAN
YEASILTHDSSIR	1/sp|P02679|FIBG_HUMAN	Yes
GEGQQHHLGGAK	1/sp|P02679|FIBG_HUMAN
RLDGSVDFK	1/sp|P02679|FIBG_HUMAN
FGSYC(UniMod:4)PTTC(UniMod:4)GIADFLSTYQTK	1/sp|P02679|FIBG_HUMAN
VELEDWNGR	1/sp|P02679|FIBG_HUMAN
EGFGHLSPTGTTEF	1/sp|P02679|FIBG_HUMAN
LTIGEGQQHHLGGAK	1/sp|P02679|FIBG_HUMAN
IHLISTQSAIPY	1/sp|P02679|FIBG_HUMAN
AIQLTYNPDESSK	1/sp|P02679|FIBG_HUMAN
RLDGSVDFKK	1/sp|P02679|FIBG_HUMAN
QSGLYFIK	1/sp|P02679|FIBG_HUMAN
AIQLTYNPDESSKPN	1/sp|P02679|FIBG_HUMAN
LDGSVDFK	1/sp|P02679|FIBG_HUMAN
QSGLYFIKPLK	1/sp|P02679|FIBG_HUMAN
AIQLTYNPDESSKPNM(UniMod:35)IDAATLK	1/sp|P02679|FIBG_HUMAN
GVYYQGGTYSK	1/sp|P02679|FIBG_HUMAN
EKVAQLEAQC(UniMod:4)QEPC(UniMod:4)KDTVQIHDITGK	1/sp|P02679|FIBG_HUMAN
LDGSVDFKK	1/sp|P02679|FIBG_HUMAN
ANQQFLVYC(UniMod:4)EIDGSGNGWTVFQK	1/sp|P02679|FIBG_HUMAN
ASTPNGYDNGIIWATWK	1/sp|P02679|FIBG_HUMAN
RQDNEILIFWSK	1/sp|P02741|CRP_HUMAN	Yes
ESDTSYVSLK	1/sp|P02741|CRP_HUMAN	Yes
IVLGQEQDSYGGK	1/sp|P02743|SAMP_HUMAN	Yes
AYSLFSYNTQGR	1/sp|P02743|SAMP_HUMAN
GYVIIKPLVWV	1/sp|P02743|SAMP_HUMAN	Yes
QGYFVEAQPK	1/sp|P02743|SAMP_HUMAN	Yes
DQPRPAFSAIR	1/sp|P02745|C1QA_HUMAN
GLFQVVSGGMVLQLQQGDQVWVEKDPK	1/sp|P02745|C1QA_HUMAN
KGHIYQGSEADSVFSGFLIFPSA	1/sp|P02745|C1QA_HUMAN
SLGFC(UniMod:4)DTTNK	1/sp|P02745|C1QA_HUMAN	Yes
VPGLYYFTY	1/sp|P02746|C1QB_HUMAN
VVTFC(UniMod:4)DYAYNTFQVTTGGMVLK	1/sp|P02746|C1QB_HUMAN
GLYYFTYHASSR	1/sp|P02746|C1QB_HUMAN
FDHVITNMNNNYEPR	1/sp|P02746|C1QB_HUMAN	Yes
VPGLYYFTYHASSR	1/sp|P02746|C1QB_HUMAN
TINVPLR	1/sp|P02746|C1QB_HUMAN	Yes
FTC(UniMod:4)KVPGLYYFTYHASSR	1/sp|P02746|C1QB_HUMAN
LEQGENVFLQATDK	1/sp|P02746|C1QB_HUMAN	Yes
FNAVLTNPQGDYDTSTGK	1/sp|P02747|C1QC_HUMAN
VPGLYYFVYHASHTANLC(UniMod:4)VLLYR	1/sp|P02747|C1QC_HUMAN	Yes
TNQVNSGGVLLR	1/sp|P02747|C1QC_HUMAN	Yes
VVTFC(UniMod:4)GHTSK	1/sp|P02747|C1QC_HUMAN
QTHQPPAPNSLIR	1/sp|P02747|C1QC_HUMAN	Yes
FEGIAC(UniMod:4)EISK	1/sp|P02748|CO9_HUMAN	Yes
ALPTTYEK	1/sp|P02748|CO9_HUMAN
QC(UniMod:4)VPTEPC(UniMod:4)EDAEDDC(UniMod:4)GNDFQC(UniMod:4)STGR	1/sp|P02748|CO9_HUMAN
AEQC(UniMod:4)C(UniMod:4)EETASSISLHGK	1/sp|P02748|CO9_HUMAN
DRDGNTLTYYR	1/sp|P02748|CO9_HUMAN
RPWNVASLIYETK	1/sp|P02748|CO9_HUMAN	Yes
C(UniMod:4)TDAVGDR	1/sp|P02748|CO9_HUMAN
RQC(UniMod:4)VPTEPC(UniMod:4)EDAEDDC(UniMod:4)GNDFQC(UniMod:4)STGR	1/sp|P02748|CO9_HUMAN
FTPTETNK	1/sp|P02748|CO9_HUMAN
FTPTETNKAEQC(UniMod:4)C(UniMod:4)EETASSISLHGK	1/sp|P02748|CO9_HUMAN
DVVLTTTFVDDIK	1/sp|P02748|CO9_HUMAN
TAGYGINILGMDPLSTPFDNEFYNGLC(UniMod:4)NR	1/sp|P02748|CO9_HUMAN
DRVVEESELAR	1/sp|P02748|CO9_HUMAN
SIEVFGQFNGK	1/sp|P02748|CO9_HUMAN
LSPIYNLVPVK	1/sp|P02748|CO9_HUMAN	Yes
TSNFNAAISLK	1/sp|P02748|CO9_HUMAN
ISEGLPALEFPNE	1/sp|P02748|CO9_HUMAN
TEHYEEQIEAFK	1/sp|P02748|CO9_HUMAN
C(UniMod:4)LC(UniMod:4)AC(UniMod:4)PFK	1/sp|P02748|CO9_HUMAN
GTVIDVTDFVNWASSINDAPVLISQK	1/sp|P02748|CO9_HUMAN
DKATFGC(UniMod:4)HDGYSLDGPEEIEC(UniMod:4)TK	1/sp|P02749|APOH_HUMAN
C(UniMod:4)SYTEDAQC(UniMod:4)IDGTIEVPK	1/sp|P02749|APOH_HUMAN
ATFGC(UniMod:4)HDGYSLDGPEEIEC(UniMod:4)TK	1/sp|P02749|APOH_HUMAN
KC(UniMod:4)SYTEDAQC(UniMod:4)IDGTIEVPK	1/sp|P02749|APOH_HUMAN
WSPELPVC(UniMod:4)APIIC(UniMod:4)PPPSIPTFATLR	1/sp|P02749|APOH_HUMAN		Glycosylation	20
TC(UniMod:4)PKPDDLPFSTVVPLK	1/sp|P02749|APOH_HUMAN	Yes
C(UniMod:4)TEEGKWSPELPVC(UniMod:4)APIIC(UniMod:4)PPPSIPTFATLR	1/sp|P02749|APOH_HUMAN		Glycosylation	26
TFYEPGEEITYSC(UniMod:4)KPGYVSRG	1/sp|P02749|APOH_HUMAN
VC(UniMod:4)PFAGILENGAVR	1/sp|P02749|APOH_HUMAN
TFYEPGEEITYSC(UniMod:4)KPGYVSR	1/sp|P02749|APOH_HUMAN	Yes
C(UniMod:4)PFPSRPDNGFVNYPAKPTLY	1/sp|P02749|APOH_HUMAN
C(UniMod:4)PFPSRPDNGFVNYPAKPTLYYK	1/sp|P02749|APOH_HUMAN
TFYEPGEEITYSC(UniMod:4)K	1/sp|P02749|APOH_HUMAN
YTTFEYPNTISFSC(UniMod:4)NTGFYLNGADSAK	1/sp|P02749|APOH_HUMAN
AGILENGAVR	1/sp|P02749|APOH_HUMAN
KFIC(UniMod:4)PLTGLWPINTLK	1/sp|P02749|APOH_HUMAN
FIC(UniMod:4)PLTGLWPINTLK	1/sp|P02749|APOH_HUMAN
ATVVYQGER	1/sp|P02749|APOH_HUMAN	Yes
GC(UniMod:4)HDGYSLDGPEEIEC(UniMod:4)TK	1/sp|P02749|APOH_HUMAN
SC(UniMod:4)NTGFYLNGADSAK	1/sp|P02749|APOH_HUMAN
KATVVYQGER	1/sp|P02749|APOH_HUMAN
LQELHLSSNGLESLSPEFLRPVPQLR	1/sp|P02750|A2GL_HUMAN
LHLEGNK	1/sp|P02750|A2GL_HUMAN
GPLQLER	1/sp|P02750|A2GL_HUMAN
TLDLGENQLETLPPDLLR	1/sp|P02750|A2GL_HUMAN	Yes
ALGHLDLSGNR	1/sp|P02750|A2GL_HUMAN
ENQLEVLEVSWLHGLK	1/sp|P02750|A2GL_HUMAN
VAAGAFQGLR	1/sp|P02750|A2GL_HUMAN	Yes
C(UniMod:4)AGPEAVK	1/sp|P02750|A2GL_HUMAN
NALTGLPPGLFQASATLDTLVLK	1/sp|P02750|A2GL_HUMAN
GQTLLAVAK	1/sp|P02750|A2GL_HUMAN
DLLLPQPDLR	1/sp|P02750|A2GL_HUMAN	Yes
TYHVGEQWQK	1/sp|P02751|FINC_HUMAN
WSRPQAPITGYR	1/sp|P02751|FINC_HUMAN
TPFVTHPGYDTGNGIQLPGTSGQQPSVGQQMIFEEHGFR	1/sp|P02751|FINC_HUMAN
EINLAPDSSSVVVSGLMVATK	1/sp|P02751|FINC_HUMAN
IYLYTLNDNAR	1/sp|P02751|FINC_HUMAN
QYNVGPSVSK	1/sp|P02751|FINC_HUMAN
VTIMWTPPESAVTGYR	1/sp|P02751|FINC_HUMAN
FTQVTPTSLSAQWTPPNVQLTGYR	1/sp|P02751|FINC_HUMAN
DDKESVPISDTIIPAVPPPTDLR	1/sp|P02751|FINC_HUMAN
QKTGLDSPTGIDFSDITANSFTVHWIAPR	1/sp|P02751|FINC_HUMAN
SSPVVIDASTAIDAPSNLR	1/sp|P02751|FINC_HUMAN	Yes
LGVRPSQGGEAPR	1/sp|P02751|FINC_HUMAN
SLLVSWQPPR	1/sp|P02751|FINC_HUMAN
AVEENQESTPVVIQQETTGTPR	1/sp|P02751|FINC_HUMAN
TEIDKPSQM(UniMod:35)QVTDVQDNSISVK	1/sp|P02751|FINC_HUMAN
ITGYIIK	1/sp|P02751|FINC_HUMAN
DSMIWDC(UniMod:4)TC(UniMod:4)IGAGR	1/sp|P02751|FINC_HUMAN
TEIDKPSQMQVTDVQDNSISVK	1/sp|P02751|FINC_HUMAN
YSFC(UniMod:4)TDHTVLVQTR	1/sp|P02751|FINC_HUMAN
GEWTC(UniMod:4)KPIAEK	1/sp|P02751|FINC_HUMAN
LLC(UniMod:4)QC(UniMod:4)LGFGSGHFR	1/sp|P02751|FINC_HUMAN	Yes
NLQPASEYTVSLVAIK	1/sp|P02751|FINC_HUMAN
NSITLTNLTPGTEYVVSIVALNGREESPLLIGQQSTVSDVPR	1/sp|P02751|FINC_HUMAN
ESKPLTAQQTTK	1/sp|P02751|FINC_HUMAN
VTWAPPPSIDLTNFLVR	1/sp|P02751|FINC_HUMAN
ESVPISDTIIPAVPPPTDLR	1/sp|P02751|FINC_HUMAN
FGFC(UniMod:4)PMAAHEEIC(UniMod:4)TTNEGVMYR	1/sp|P02751|FINC_HUMAN
TETITGFQVDAVPANGQTPIQR	1/sp|P02751|FINC_HUMAN
WC(UniMod:4)GTTQNYDADQK	1/sp|P02751|FINC_HUMAN
VGDTYERPK	1/sp|P02751|FINC_HUMAN
QDGHLWC(UniMod:4)STTSNYEQDQK	1/sp|P02751|FINC_HUMAN
HYQINQQWER	1/sp|P02751|FINC_HUMAN
TNTNVNC(UniMod:4)PIEC(UniMod:4)FMPLDVQADR	1/sp|P02751|FINC_HUMAN
AAHEEIC(UniMod:4)TTNEGVMYR	1/sp|P02751|FINC_HUMAN
DTLTSRPAQGVVTTLENVSPPR	1/sp|P02751|FINC_HUMAN
VPGTSTSATLTGLTR	1/sp|P02751|FINC_HUMAN
C(UniMod:4)FDHAAGTSYVVGETWEKPYQGWMMVDC(UniMod:4)TC(UniMod:4)LGEGSGR	1/sp|P02751|FINC_HUMAN
NTFAEVTGLSPGVTYYFK	1/sp|P02751|FINC_HUMAN
GFNC(UniMod:4)ESKPEAEETC(UniMod:4)FDK	1/sp|P02751|FINC_HUMAN
FLATTPNSLLVSWQPPR	1/sp|P02751|FINC_HUMAN
HTSVQTTSSGSGPFTDVR	1/sp|P02751|FINC_HUMAN		Glycosylation	7
FTNIGPDTMR	1/sp|P02751|FINC_HUMAN
NSITLTNLTPGTEYVVSIVALNGR	1/sp|P02751|FINC_HUMAN
TIKPDVR	1/sp|P02751|FINC_HUMAN
VFAVSHGR	1/sp|P02751|FINC_HUMAN
YTGNTYR	1/sp|P02751|FINC_HUMAN
SDTVPSPR	1/sp|P02751|FINC_HUMAN
PQAPITGYR	1/sp|P02751|FINC_HUMAN
TFYSC(UniMod:4)TTEGR	1/sp|P02751|FINC_HUMAN
GFNC(UniMod:4)ESKPEAEETC(UniMod:4)FDKYTGNTYR	1/sp|P02751|FINC_HUMAN
TGLDSPTGIDFSDITANSFTVHWIAPR	1/sp|P02751|FINC_HUMAN
VTDATETTITISWR	1/sp|P02751|FINC_HUMAN
WLPSSSPVTGYR	1/sp|P02751|FINC_HUMAN
TKTETITGFQVDAVPANGQTPIQR	1/sp|P02751|FINC_HUMAN
STATISGLKPGVDYTITVYAVTGR	1/sp|P02751|FINC_HUMAN
EYLGAIC(UniMod:4)SC(UniMod:4)TC(UniMod:4)FGGQR	1/sp|P02751|FINC_HUMAN
GLKPGVVYEGQLISIQQYGHQEVTR	1/sp|P02751|FINC_HUMAN
IGDQWDK	1/sp|P02751|FINC_HUMAN
YEVSVYALK	1/sp|P02751|FINC_HUMAN
PAQGVVTTLENVSPPR	1/sp|P02751|FINC_HUMAN
EESPLLIGQQSTVSDVPR	1/sp|P02751|FINC_HUMAN
VVTPLSPPTNLHLEANPDTGVLTVSWER	1/sp|P02751|FINC_HUMAN
ISC(UniMod:4)TIANR	1/sp|P02751|FINC_HUMAN
YQC(UniMod:4)YC(UniMod:4)YGR	1/sp|P02751|FINC_HUMAN
ITYGETGGNSPVQEFTVPGSK	1/sp|P02751|FINC_HUMAN
GGEPSPEGTTGQSYNQYSQR	1/sp|P02751|FINC_HUMAN
C(UniMod:4)DPVDQC(UniMod:4)QDSETGTFYQIGDSWEK	1/sp|P02751|FINC_HUMAN
KKTDELPQLVTLPHPNLHGPEILDVPSTVQK	1/sp|P02751|FINC_HUMAN
GEWTC(UniMod:4)IAYSQLR	1/sp|P02751|FINC_HUMAN
ALVC(UniMod:4)TC(UniMod:4)YGGSR	1/sp|P02751|FINC_HUMAN
PRPGVTEATITGLEPGTEYTIYVIALK	1/sp|P02751|FINC_HUMAN
C(UniMod:4)DPHEATC(UniMod:4)YDDGK	1/sp|P02751|FINC_HUMAN
VDVIPVNLPGEHGQR	1/sp|P02751|FINC_HUMAN
TYLGNALVC(UniMod:4)TC(UniMod:4)YGGSR	1/sp|P02751|FINC_HUMAN
AAVYQPQPHPQPPPYGHC(UniMod:4)VTDSGVVYSVGMQWLK	1/sp|P02751|FINC_HUMAN
DLQFVEVTDVK	1/sp|P02751|FINC_HUMAN
YEKPGSPPR	1/sp|P02751|FINC_HUMAN
IGDTWSK	1/sp|P02751|FINC_HUMAN
DSM(UniMod:35)IWDC(UniMod:4)TC(UniMod:4)IGAGR	1/sp|P02751|FINC_HUMAN
STTPDITGYR	1/sp|P02751|FINC_HUMAN	Yes
EATIPGHLNSYTIK	1/sp|P02751|FINC_HUMAN
RPHETGGYMLEC(UniMod:4)VC(UniMod:4)LGNGK	1/sp|P02751|FINC_HUMAN
DLEVVAATPTSLLISWDAPAVTVR	1/sp|P02751|FINC_HUMAN
MVDC(UniMod:4)TC(UniMod:4)LGEGSGR	1/sp|P02751|FINC_HUMAN
VEYELSEEGDEPQYLDLPSTATSVNIPDLLPGRK	1/sp|P02751|FINC_HUMAN
GDSPASSKPISINYR	1/sp|P02751|FINC_HUMAN
RPGGEPSPEGTTGQSYNQYSQR	1/sp|P02751|FINC_HUMAN
SYTITGLQPGTDYK	1/sp|P02751|FINC_HUMAN
GNDDHWIVDTDYDTYAVQYSC(UniMod:4)R	1/sp|P02753|RET4_HUMAN
YWGVASFLQK	1/sp|P02753|RET4_HUMAN	Yes
DPNGLPPEAQK	1/sp|P02753|RET4_HUMAN
QRQEELC(UniMod:4)LAR	1/sp|P02753|RET4_HUMAN	Yes
QEELC(UniMod:4)LAR	1/sp|P02753|RET4_HUMAN
LLNLDGTC(UniMod:4)ADSYSFVFSR	1/sp|P02753|RET4_HUMAN	Yes
LIVHNGYC(UniMod:4)	1/sp|P02753|RET4_HUMAN
FSGTWYAMAK	1/sp|P02753|RET4_HUMAN
LIVHNGYC(UniMod:4)DGR	1/sp|P02753|RET4_HUMAN
KEDSC(UniMod:4)QLGYSAGPC(UniMod:4)	1/sp|P02760|AMBP_HUMAN
KEDSC(UniMod:4)QLGYSAGPC(UniMod:4)MGMTSR	1/sp|P02760|AMBP_HUMAN
EDSC(UniMod:4)QLGYSAGPC(UniMod:4)MGMTSR	1/sp|P02760|AMBP_HUMAN
GEC(UniMod:4)VPGEQEPEPILIPR	1/sp|P02760|AMBP_HUMAN
WYNLAIGSTC(UniMod:4)PWLK	1/sp|P02760|AMBP_HUMAN
GVC(UniMod:4)EETSGAYEK	1/sp|P02760|AMBP_HUMAN
EDSC(UniMod:4)QLGYSAGPC(UniMod:4)MGM(UniMod:35)TSR	1/sp|P02760|AMBP_HUMAN
KGVC(UniMod:4)EETSGAYEK	1/sp|P02760|AMBP_HUMAN
AFIQLWAFDAVK	1/sp|P02760|AMBP_HUMAN	Yes
VVAQGVGIPEDSIFTMADR	1/sp|P02760|AMBP_HUMAN
EYC(UniMod:4)GVPGDGDEELLR	1/sp|P02760|AMBP_HUMAN	Yes
VVAQGVGIPEDSIFTM(UniMod:35)ADR	1/sp|P02760|AMBP_HUMAN
SAGPC(UniMod:4)MGMTSR	1/sp|P02760|AMBP_HUMAN
ETLLQDFR	1/sp|P02760|AMBP_HUMAN
KEDSC(UniMod:4)QLGYSAGPC(UniMod:4)M(UniMod:35)GMTSR	1/sp|P02760|AMBP_HUMAN
TVAAC(UniMod:4)NLPIVR	1/sp|P02760|AMBP_HUMAN	Yes
HHGPTITAK	1/sp|P02760|AMBP_HUMAN
VVAQGVGIPEDSIFTMADRGEC(UniMod:4)VPGEQEPEPILIPR	1/sp|P02760|AMBP_HUMAN
C(UniMod:4)VLFPYGGC(UniMod:4)QGNGNK	1/sp|P02760|AMBP_HUMAN
YVGGQEHFAHLLILR	1/sp|P02763|A1AG1_HUMAN	Yes
SDVVYTDWK	1/sp|P02763|A1AG1_HUMAN	Yes
EQLGEFYEALDC(UniMod:4)LR	1/sp|P02763|A1AG1_HUMAN	Yes
TYMLAFDVNDEK	1/sp|P02763|A1AG1_HUMAN
NWGLSVYADKPETTK	1/sp|P02763|A1AG1_HUMAN
TYMLAFDVNDEKNWGLSVYADKPETTK	1/sp|P02763|A1AG1_HUMAN
TYM(UniMod:35)LAFDVNDEK	1/sp|P02763|A1AG1_HUMAN
SDVVYTDWKK	1/sp|P02763|A1AG1_HUMAN
HTLNQIDEVK	1/sp|P02765|FETUA_HUMAN
LGSPSGEVSHPR	1/sp|P02765|FETUA_HUMAN		Phosphorylation	3
QLKEHAVEGDC(UniMod:4)DFQLLK	1/sp|P02765|FETUA_HUMAN
VWPQQPSGELFEIEIDTLETTC(UniMod:4)HVLDPTPVAR	1/sp|P02765|FETUA_HUMAN
EHAVEGDC(UniMod:4)DFQLLK	1/sp|P02765|FETUA_HUMAN	Yes
QPNC(UniMod:4)DDPETEEAALVAIDYINQNLPWGYK	1/sp|P02765|FETUA_HUMAN
VLDPTPVAR	1/sp|P02765|FETUA_HUMAN
HTFM(UniMod:35)GVVSLGSPSGEVSHPR	1/sp|P02765|FETUA_HUMAN		Phosphorylation	8
HTFMGVVSLGSPSGEVSHPR	1/sp|P02765|FETUA_HUMAN	Yes	Phosphorylation	8
TVVQPSVGAAAGPVVPPC(UniMod:4)PGR	1/sp|P02765|FETUA_HUMAN	Yes	Glycosylation	6
MGVVSLGSPSGEVSHPR	1/sp|P02765|FETUA_HUMAN		Phosphorylation	5
AQLVPLPPSTYVEF	1/sp|P02765|FETUA_HUMAN
APHGPGLIYR	1/sp|P02765|FETUA_HUMAN
VVQPSVGAAAGPVVPPC(UniMod:4)PGR	1/sp|P02765|FETUA_HUMAN		Glycosylation	5
TVSGTDC(UniMod:4)VAK	1/sp|P02765|FETUA_HUMAN
AQLVPLPPSTYVEFTVSGTDC(UniMod:4)VAK	1/sp|P02765|FETUA_HUMAN
FSVVYAK	1/sp|P02765|FETUA_HUMAN
VQPSVGAAAGPVVPPC(UniMod:4)PGR	1/sp|P02765|FETUA_HUMAN		Glycosylation	4
VGAAAGPVVPPC(UniMod:4)PGR	1/sp|P02765|FETUA_HUMAN
PETEEAALVAIDYINQNLPWGYK	1/sp|P02765|FETUA_HUMAN
HGPGLIYR	1/sp|P02765|FETUA_HUMAN
KAADDTWEPFASGK	1/sp|P02766|TTHY_HUMAN	Yes	Others	8
TSESGELHGLTTEEEFVEGIYKVEIDTK	1/sp|P02766|TTHY_HUMAN
ALGISPFHEHAEVVFTANDSGPR	1/sp|P02766|TTHY_HUMAN	Yes	Glycosylation	18	Yes
RYTIAALLSPYSYSTTAVVTNPK	1/sp|P02766|TTHY_HUMAN
YTIAALLSPYSYSTTAVVTNPK	1/sp|P02766|TTHY_HUMAN
RYTIAALLSPYSYSTTAVVTNPKE	1/sp|P02766|TTHY_HUMAN
TSESGELHGLTTEEEFVEGIYK	1/sp|P02766|TTHY_HUMAN
YTIAALLSPYSYSTTAVVTNPKE	1/sp|P02766|TTHY_HUMAN
AADDTWEPFASGK	1/sp|P02766|TTHY_HUMAN		Others	7
GSPAINVAVHVFR	1/sp|P02766|TTHY_HUMAN	Yes
FPKAEFAEVSK	1/sp|P02768|ALBU_HUMAN		Glycosylation	3
DAHKSEVAHR	1/sp|P02768|ALBU_HUMAN
YLYEIAR	1/sp|P02768|ALBU_HUMAN	Yes
SHC(UniMod:4)IAEVENDEMPADLPSLAADFVESKDVC(UniMod:4)K	1/sp|P02768|ALBU_HUMAN		Glycosylation	27
DVC(UniMod:4)KNYAEAKDVFLGMFLYEYAR	1/sp|P02768|ALBU_HUMAN		Glycosylation	4
AFKAWAVAR	1/sp|P02768|ALBU_HUMAN
HPYFYAPELLFFAKR	1/sp|P02768|ALBU_HUMAN	Yes
DLGEENFKALVLIAFAQYLQQC(UniMod:4)PFEDHVK	1/sp|P02768|ALBU_HUMAN
RPC(UniMod:4)FSALEVDETYVPKEFNAETFTFHADIC(UniMod:4)TLSEK	1/sp|P02768|ALBU_HUMAN		Glycosylation	10
NYAEAKDVFLGM(UniMod:35)FLYEYAR	1/sp|P02768|ALBU_HUMAN		Glycosylation	1
MPC(UniMod:4)AEDYLSVVLNQLC(UniMod:4)VLHEKTPVSDR	1/sp|P02768|ALBU_HUMAN
AAFTEC(UniMod:4)C(UniMod:4)QAADKAAC(UniMod:4)LLPK	1/sp|P02768|ALBU_HUMAN
C(UniMod:4)C(UniMod:4)TESLVNRRPC(UniMod:4)FSALEVDETYVPK	1/sp|P02768|ALBU_HUMAN		Glycosylation	19
NYAEAKDVFLGMFLYEYARR	1/sp|P02768|ALBU_HUMAN		Glycosylation	1
M(UniMod:35)PC(UniMod:4)AEDYLSVVLNQLC(UniMod:4)VLHEKTPVSDR	1/sp|P02768|ALBU_HUMAN
FQNALLVR	1/sp|P02768|ALBU_HUMAN	Yes
AAC(UniMod:4)LLPKLDELRDEGK	1/sp|P02768|ALBU_HUMAN
LKEC(UniMod:4)C(UniMod:4)EKPLLEK	1/sp|P02768|ALBU_HUMAN		Glycosylation	2
QNC(UniMod:4)ELFEQLGEYK	1/sp|P02768|ALBU_HUMAN
RM(UniMod:35)PC(UniMod:4)AEDYLSVVLNQLC(UniMod:4)VLHEK	1/sp|P02768|ALBU_HUMAN
AFHDNEETFLK	1/sp|P02768|ALBU_HUMAN
LVRPEVDVMC(UniMod:4)	1/sp|P02768|ALBU_HUMAN
TEC(UniMod:4)C(UniMod:4)HGDLLEC(UniMod:4)ADDR	1/sp|P02768|ALBU_HUMAN
VFDEFKPLVEEPQ	1/sp|P02768|ALBU_HUMAN		Glycosylation	6
RMPC(UniMod:4)AEDYLSVVLNQLC(UniMod:4)VLHEK	1/sp|P02768|ALBU_HUMAN
LVAASQAALGL	1/sp|P02768|ALBU_HUMAN
C(UniMod:4)TAFHDNEETFLKK	1/sp|P02768|ALBU_HUMAN		Glycosylation	14
VFDEFKPLVEEPQNLIK	1/sp|P02768|ALBU_HUMAN		Glycosylation	6
AAFTEC(UniMod:4)C(UniMod:4)QAADKAA	1/sp|P02768|ALBU_HUMAN
ALVLIAFAQYLQQC(UniMod:4)PFEDHVK	1/sp|P02768|ALBU_HUMAN
RHPYFYAPELLFF	1/sp|P02768|ALBU_HUMAN
DKETC(UniMod:4)FAEEGKK	1/sp|P02768|ALBU_HUMAN		Glycosylation	11	Yes
C(UniMod:4)TAFHDNEETFLK	1/sp|P02768|ALBU_HUMAN
VHTEC(UniMod:4)C(UniMod:4)HGDLLEC(UniMod:4)ADDRADLAK	1/sp|P02768|ALBU_HUMAN
FAQYLQQC(UniMod:4)PFEDHVK	1/sp|P02768|ALBU_HUMAN
TC(UniMod:4)VADESAENC(UniMod:4)DK	1/sp|P02768|ALBU_HUMAN		Phosphorylation	7
QTALVELVK	1/sp|P02768|ALBU_HUMAN		Glycosylation	9
LVRPEVDVM(UniMod:35)	1/sp|P02768|ALBU_HUMAN
VFDEFKPLVE	1/sp|P02768|ALBU_HUMAN		Glycosylation	6
YSVVLLLR	1/sp|P02768|ALBU_HUMAN
ALVLIAFAQ	1/sp|P02768|ALBU_HUMAN
TFHADIC(UniMod:4)TLSEK	1/sp|P02768|ALBU_HUMAN
SLHTLFGDKLC(UniMod:4)TVATLR	1/sp|P02768|ALBU_HUMAN
VFDEFKPLVEEPQNL	1/sp|P02768|ALBU_HUMAN		Glycosylation	6
HPYFYAPELLFFAK	1/sp|P02768|ALBU_HUMAN
TALVELVK	1/sp|P02768|ALBU_HUMAN		Glycosylation	8
RPC(UniMod:4)FSALEVDETYVPK	1/sp|P02768|ALBU_HUMAN		Glycosylation	10
ETYGEMADC(UniMod:4)C(UniMod:4)AK	1/sp|P02768|ALBU_HUMAN
C(UniMod:4)C(UniMod:4)AAADPHEC(UniMod:4)YAK	1/sp|P02768|ALBU_HUMAN
DVFLGM(UniMod:35)FLYEYAR	1/sp|P02768|ALBU_HUMAN
DEMPADLPSLAADFVESK	1/sp|P02768|ALBU_HUMAN		Glycosylation	18
DVFLGM(UniMod:35)FLY	1/sp|P02768|ALBU_HUMAN
TEC(UniMod:4)C(UniMod:4)QAADK	1/sp|P02768|ALBU_HUMAN
EFNAETFTFHADIC(UniMod:4)	1/sp|P02768|ALBU_HUMAN
SHC(UniMod:4)IAEVENDEMPADLPSLAADFVESK	1/sp|P02768|ALBU_HUMAN		Glycosylation	27
SVVLNQLC(UniMod:4)VLHEK	1/sp|P02768|ALBU_HUMAN
LC(UniMod:4)TVATLR	1/sp|P02768|ALBU_HUMAN
AVM(UniMod:35)DDFAAFVEK	1/sp|P02768|ALBU_HUMAN
NEC(UniMod:4)FLQHKDDNPNLPR	1/sp|P02768|ALBU_HUMAN
ETYGEMADC(UniMod:4)	1/sp|P02768|ALBU_HUMAN
VFDEFKPLVEEPQN	1/sp|P02768|ALBU_HUMAN		Glycosylation	6
VHTEC(UniMod:4)C(UniMod:4)HGDLLEC(UniMod:4)ADDRAD	1/sp|P02768|ALBU_HUMAN
YLSVVLNQLC(UniMod:4)VLHEK	1/sp|P02768|ALBU_HUMAN
FYAPELLFFAK	1/sp|P02768|ALBU_HUMAN
EFNAETFTFHADI	1/sp|P02768|ALBU_HUMAN
AQYLQQC(UniMod:4)PFEDHVK	1/sp|P02768|ALBU_HUMAN
RHPDYSVVLLLR	1/sp|P02768|ALBU_HUMAN
VLIAFAQYLQQC(UniMod:4)PFEDHVK	1/sp|P02768|ALBU_HUMAN
EFNAETFTF	1/sp|P02768|ALBU_HUMAN
RPC(UniMod:4)FSALEVD	1/sp|P02768|ALBU_HUMAN		Glycosylation	10
AAADPHEC(UniMod:4)YAK	1/sp|P02768|ALBU_HUMAN
LVNEVTEFAK	1/sp|P02768|ALBU_HUMAN		Glycosylation	10
VFDEFKPLV	1/sp|P02768|ALBU_HUMAN		Glycosylation	6
LVRPEVDVM(UniMod:35)C(UniMod:4)TAFHDNEETFLKK	1/sp|P02768|ALBU_HUMAN		Glycosylation	23
DVFLGMF	1/sp|P02768|ALBU_HUMAN
EFNAETFTFHADIC(UniMod:4)TLSEKER	1/sp|P02768|ALBU_HUMAN
DDNPNLPR	1/sp|P02768|ALBU_HUMAN
LPSLAADFVESK	1/sp|P02768|ALBU_HUMAN		Glycosylation	12
RHPYFYAPELLFFAK	1/sp|P02768|ALBU_HUMAN
C(UniMod:4)ELFEQLGEYK	1/sp|P02768|ALBU_HUMAN
LDELRDEGK	1/sp|P02768|ALBU_HUMAN
AFTEC(UniMod:4)C(UniMod:4)QAADK	1/sp|P02768|ALBU_HUMAN
VHTEC(UniMod:4)C(UniMod:4)HGDLLEC(UniMod:4)	1/sp|P02768|ALBU_HUMAN
HPYFYAPELLF	1/sp|P02768|ALBU_HUMAN
FKDLGEENFK	1/sp|P02768|ALBU_HUMAN		Glycosylation	2
AEFAEVSK	1/sp|P02768|ALBU_HUMAN		Glycosylation	8
LVRPEVDVMC(UniMod:4)TAFHDNEETFLKK	1/sp|P02768|ALBU_HUMAN		Glycosylation	23
LVRPEVDVM	1/sp|P02768|ALBU_HUMAN
FKDLGEENFKALVLIAFAQYLQQC(UniMod:4)PFEDHVK	1/sp|P02768|ALBU_HUMAN		Glycosylation	2
LVRPEVDVM(UniMod:35)C(UniMod:4)TAFHDNEETFLK	1/sp|P02768|ALBU_HUMAN
EVDETYVPK	1/sp|P02768|ALBU_HUMAN		Glycosylation	3
KLVAASQAALGL	1/sp|P02768|ALBU_HUMAN
QEPERNEC(UniMod:4)FLQHK	1/sp|P02768|ALBU_HUMAN
VHTEC(UniMod:4)C(UniMod:4)HGDLLEC(UniMod:4)ADD	1/sp|P02768|ALBU_HUMAN
VFDEFKPLVEEPQNLIKQNC(UniMod:4)ELFEQLGEYK	1/sp|P02768|ALBU_HUMAN		Glycosylation	6
C(UniMod:4)C(UniMod:4)AAADPHE	1/sp|P02768|ALBU_HUMAN
ENQDSISSK	1/sp|P02768|ALBU_HUMAN
NYAEAKDVFLGMFLYEYAR	1/sp|P02768|ALBU_HUMAN		Glycosylation	1
EFNAETFTFHADIC(UniMod:4)TLSEK	1/sp|P02768|ALBU_HUMAN
QEPERNEC(UniMod:4)FLQHKDDNPNLPR	1/sp|P02768|ALBU_HUMAN
VHTEC(UniMod:4)C(UniMod:4)HGDLLEC(UniMod:4)AD	1/sp|P02768|ALBU_HUMAN
ETC(UniMod:4)FAEEGKK	1/sp|P02768|ALBU_HUMAN		Glycosylation	9	Yes
ALVLIAFAQYLQQ	1/sp|P02768|ALBU_HUMAN
TC(UniMod:4)VADESAENC(UniMod:4)D	1/sp|P02768|ALBU_HUMAN		Phosphorylation	7
HPYFYAPELLFF	1/sp|P02768|ALBU_HUMAN
APELLFFAK	1/sp|P02768|ALBU_HUMAN
LVRPEVDVMC(UniMod:4)TAFHDNEETF	1/sp|P02768|ALBU_HUMAN
C(UniMod:4)AEDYLSVVLNQLC(UniMod:4)VLHEK	1/sp|P02768|ALBU_HUMAN
PADLPSLAADFVESK	1/sp|P02768|ALBU_HUMAN		Glycosylation	15
AAFTEC(UniMod:4)C(UniMod:4)QAAD	1/sp|P02768|ALBU_HUMAN
QNC(UniMod:4)ELFEQLGEYKFQNALLVR	1/sp|P02768|ALBU_HUMAN
AVMDDFAAFVEK	1/sp|P02768|ALBU_HUMAN
LVRPEVDVMC(UniMod:4)TAFHDNEETFLK	1/sp|P02768|ALBU_HUMAN
ADDKETC(UniMod:4)FAEEGK	1/sp|P02768|ALBU_HUMAN		Glycosylation	13
FSALEVDETYVPK	1/sp|P02768|ALBU_HUMAN		Glycosylation	7
SALEVDETYVPK	1/sp|P02768|ALBU_HUMAN		Glycosylation	6
DEM(UniMod:35)PADLPSLAADFVESK	1/sp|P02768|ALBU_HUMAN		Glycosylation	18
LVRPEVDVMC(UniMod:4)TAF	1/sp|P02768|ALBU_HUMAN
DLGEENFK	1/sp|P02768|ALBU_HUMAN
LVRPEVDVMC(UniMod:4)TAFHD	1/sp|P02768|ALBU_HUMAN
FLGMFLYEYAR	1/sp|P02768|ALBU_HUMAN
HPDYSVVLLLR	1/sp|P02768|ALBU_HUMAN
DEFKPLVEEPQNLIK	1/sp|P02768|ALBU_HUMAN		Glycosylation	4
YIC(UniMod:4)ENQDSISSK	1/sp|P02768|ALBU_HUMAN
ADIC(UniMod:4)TLSEK	1/sp|P02768|ALBU_HUMAN
AETFTFHADIC(UniMod:4)TLSEK	1/sp|P02768|ALBU_HUMAN
C(UniMod:4)C(UniMod:4)AAADPHEC(UniMod:4)Y	1/sp|P02768|ALBU_HUMAN
ETC(UniMod:4)FAEEGK	1/sp|P02768|ALBU_HUMAN		Glycosylation	9
RM(UniMod:35)PC(UniMod:4)AEDYLSVVLNQL	1/sp|P02768|ALBU_HUMAN
NAETFTFHADIC(UniMod:4)TLSEK	1/sp|P02768|ALBU_HUMAN
EC(UniMod:4)C(UniMod:4)EKPLLEK	1/sp|P02768|ALBU_HUMAN		Glycosylation	5
ALVLIAFAQY	1/sp|P02768|ALBU_HUMAN
FTEC(UniMod:4)C(UniMod:4)QAADK	1/sp|P02768|ALBU_HUMAN
RHPYFYAPELLFFAKR	1/sp|P02768|ALBU_HUMAN
AAFTEC(UniMod:4)C(UniMod:4)QAADK	1/sp|P02768|ALBU_HUMAN
VHTEC(UniMod:4)C(UniMod:4)HGDLLEC(UniMod:4)ADDR	1/sp|P02768|ALBU_HUMAN
PC(UniMod:4)FSALEVDETYVPK	1/sp|P02768|ALBU_HUMAN		Glycosylation	9
RHPYFYAPELLF	1/sp|P02768|ALBU_HUMAN
FEQLGEYK	1/sp|P02768|ALBU_HUMAN
LDELRDEGKASSAK	1/sp|P02768|ALBU_HUMAN
VFDEFKPLVEE	1/sp|P02768|ALBU_HUMAN		Glycosylation	6
AEDYLSVVLNQLC(UniMod:4)VLHEK	1/sp|P02768|ALBU_HUMAN
PELLFFAK	1/sp|P02768|ALBU_HUMAN
LQQC(UniMod:4)PFEDHVK	1/sp|P02768|ALBU_HUMAN
SHC(UniMod:4)IAEVENDEM(UniMod:35)PADLPSLAADFVESK	1/sp|P02768|ALBU_HUMAN		Glycosylation	27
LVRPEVDVMC(UniMod:4)T	1/sp|P02768|ALBU_HUMAN
KEC(UniMod:4)C(UniMod:4)EKPLLEK	1/sp|P02768|ALBU_HUMAN		Glycosylation	1
KQTALVELVK	1/sp|P02768|ALBU_HUMAN		Glycosylation	1
LHTLFGDK	1/sp|P02768|ALBU_HUMAN
EMPADLPSLAADFVESK	1/sp|P02768|ALBU_HUMAN		Glycosylation	17
SHC(UniMod:4)IAEVENDEMPAD	1/sp|P02768|ALBU_HUMAN
RMPC(UniMod:4)AEDYLSVVLNQL	1/sp|P02768|ALBU_HUMAN
YAPELLFFAK	1/sp|P02768|ALBU_HUMAN
EQLKAVMDDFAAFVEK	1/sp|P02768|ALBU_HUMAN		Glycosylation	4
DVFLGMFLYEYAR	1/sp|P02768|ALBU_HUMAN
C(UniMod:4)FSALEVDETYVPK	1/sp|P02768|ALBU_HUMAN		Glycosylation	8
ETYGEM(UniMod:35)ADC(UniMod:4)C(UniMod:4)AK	1/sp|P02768|ALBU_HUMAN
PLVEEPQNLIK	1/sp|P02768|ALBU_HUMAN
LGMFLYEYAR	1/sp|P02768|ALBU_HUMAN
EC(UniMod:4)FLQHKDDNPNLPR	1/sp|P02768|ALBU_HUMAN
ALEVDETYVPK	1/sp|P02768|ALBU_HUMAN		Glycosylation	5
LAKTYETTLEK	1/sp|P02768|ALBU_HUMAN		Glycosylation	3
LVNEVTEF	1/sp|P02768|ALBU_HUMAN
YKAAFTEC(UniMod:4)C(UniMod:4)QAADK	1/sp|P02768|ALBU_HUMAN		Glycosylation	2
TYETTLEK	1/sp|P02768|ALBU_HUMAN
LKC(UniMod:4)ASLQK	1/sp|P02768|ALBU_HUMAN		Glycosylation	2
HADIC(UniMod:4)TLSEK	1/sp|P02768|ALBU_HUMAN
LVAASQAAL	1/sp|P02768|ALBU_HUMAN
GMFLYEYAR	1/sp|P02768|ALBU_HUMAN
KLVAASQAALG	1/sp|P02768|ALBU_HUMAN
LVRPEVDVMC(UniMod:4)TAFHDN	1/sp|P02768|ALBU_HUMAN
SHC(UniMod:4)IAEVENDEMPADLPSLAAD	1/sp|P02768|ALBU_HUMAN
YIC(UniMod:4)ENQDSISSKLK	1/sp|P02768|ALBU_HUMAN		Glycosylation	14
AEFAEVSKLVTDLTK	1/sp|P02768|ALBU_HUMAN		Glycosylation	8
EC(UniMod:4)FLQHK	1/sp|P02768|ALBU_HUMAN
LVAASQAALG	1/sp|P02768|ALBU_HUMAN
PC(UniMod:4)AEDYLSVVLNQLC(UniMod:4)VLHEK	1/sp|P02768|ALBU_HUMAN
SHC(UniMod:4)IAEVEN	1/sp|P02768|ALBU_HUMAN
SLHTLFGDK	1/sp|P02768|ALBU_HUMAN
EFNAETFTFH	1/sp|P02768|ALBU_HUMAN
HDNEETFLK	1/sp|P02768|ALBU_HUMAN
IAEVENDEMPADLPSLAADFVESK	1/sp|P02768|ALBU_HUMAN		Glycosylation	24
MPC(UniMod:4)AEDYLSVVLNQLC(UniMod:4)VLHEK	1/sp|P02768|ALBU_HUMAN
LVLIAFAQYLQQC(UniMod:4)PFEDHVK	1/sp|P02768|ALBU_HUMAN
DVFLGMFL	1/sp|P02768|ALBU_HUMAN
IAFAQYLQQC(UniMod:4)PFEDHVK	1/sp|P02768|ALBU_HUMAN
AVMDDFAAF	1/sp|P02768|ALBU_HUMAN
EFNAETFTFHAD	1/sp|P02768|ALBU_HUMAN
HTLFGDK	1/sp|P02768|ALBU_HUMAN
LVRPEVDVMC(UniMod:4)TA	1/sp|P02768|ALBU_HUMAN
IC(UniMod:4)ENQDSISSK	1/sp|P02768|ALBU_HUMAN
M(UniMod:35)PC(UniMod:4)AEDYLSVVLNQLC(UniMod:4)VLHEK	1/sp|P02768|ALBU_HUMAN
DDKETC(UniMod:4)FAEEGKK	1/sp|P02768|ALBU_HUMAN		Glycosylation	12	Yes
ADDKETC(UniMod:4)FAEEGKK	1/sp|P02768|ALBU_HUMAN		Glycosylation	13	Yes
NEC(UniMod:4)FLQHK	1/sp|P02768|ALBU_HUMAN
MDDFAAFVEK	1/sp|P02768|ALBU_HUMAN
YFYAPELLFFAK	1/sp|P02768|ALBU_HUMAN
NC(UniMod:4)ELFEQLGEYK	1/sp|P02768|ALBU_HUMAN
DVFLGMFLY	1/sp|P02768|ALBU_HUMAN
DYSVVLLLR	1/sp|P02768|ALBU_HUMAN
TYETTLEKC(UniMod:4)C(UniMod:4)AAADPHEC(UniMod:4)YAK	1/sp|P02768|ALBU_HUMAN
FMPAAQLPELPDVELPTNK	1/sp|P02774|VTDB_HUMAN
TAMDVFVC(UniMod:4)TY	1/sp|P02774|VTDB_HUMAN
VMDKYTFELSR	1/sp|P02774|VTDB_HUMAN
SLGEC(UniMod:4)C(UniMod:4)DVEDSTTC(UniMod:4)FNAK	1/sp|P02774|VTDB_HUMAN
ELSSFIDKGQELC(UniMod:4)ADYSENTFTEYKK	1/sp|P02774|VTDB_HUMAN
SC(UniMod:4)ESNSPFPVHPGTAEC(UniMod:4)C(UniMod:4)TK	1/sp|P02774|VTDB_HUMAN
SINSPPLYC(UniMod:4)DSEIDAELK	1/sp|P02774|VTDB_HUMAN
VPTADLEDVLPLAEDITNILSK	1/sp|P02774|VTDB_HUMAN
RTHLPEVFLSK	1/sp|P02774|VTDB_HUMAN
VC(UniMod:4)TYFMPAAQLPELPDVELPTNK	1/sp|P02774|VTDB_HUMAN
STNYGQAPLSLLVSYTK	1/sp|P02774|VTDB_HUMAN
EFSHLGK	1/sp|P02774|VTDB_HUMAN
SLLVSYTK	1/sp|P02774|VTDB_HUMAN
DVC(UniMod:4)DPGNTK	1/sp|P02774|VTDB_HUMAN
VM(UniMod:35)DKYTFELSR	1/sp|P02774|VTDB_HUMAN
VLEPTLK	1/sp|P02774|VTDB_HUMAN
EYANQFMWEYSTNYGQAPLSLLVSYTK	1/sp|P02774|VTDB_HUMAN
EVVSLTEAC(UniMod:4)C(UniMod:4)AEGADPDC(UniMod:4)YDTR	1/sp|P02774|VTDB_HUMAN
EFSHLGKEDFTSLSLVLY	1/sp|P02774|VTDB_HUMAN
SYLSMVGSC(UniMod:4)C(UniMod:4)TSASPTVC(UniMod:4)FLK	1/sp|P02774|VTDB_HUMAN
YGQAPLSLLVSYTK	1/sp|P02774|VTDB_HUMAN
FPSGTFEQVSQLVK	1/sp|P02774|VTDB_HUMAN
SDFASNC(UniMod:4)C(UniMod:4)SINSPPLYC(UniMod:4)DSEIDAELK	1/sp|P02774|VTDB_HUMAN
ELSSFIDK	1/sp|P02774|VTDB_HUMAN
VPTADLEDVLPLAEDITN	1/sp|P02774|VTDB_HUMAN
LAQKVPTADLEDVLPLAEDITNILSK	1/sp|P02774|VTDB_HUMAN
VGSC(UniMod:4)C(UniMod:4)TSASPTVC(UniMod:4)FLK	1/sp|P02774|VTDB_HUMAN
TAMDVFVC(UniMod:4)TYFMPAAQLPELPDVELPTNK	1/sp|P02774|VTDB_HUMAN
YTFELSR	1/sp|P02774|VTDB_HUMAN	Yes
VC(UniMod:4)SQYAAYGEK	1/sp|P02774|VTDB_HUMAN
EDFTSLSLVLYSR	1/sp|P02774|VTDB_HUMAN
C(UniMod:4)SQYAAYGEK	1/sp|P02774|VTDB_HUMAN
EFSHLGKEDFTSLSLVLYSR	1/sp|P02774|VTDB_HUMAN
KFPSGTFEQVSQLVK	1/sp|P02774|VTDB_HUMAN	Yes
C(UniMod:4)C(UniMod:4)ESASEDC(UniMod:4)M(UniMod:35)AK	1/sp|P02774|VTDB_HUMAN
ELPEHTVK	1/sp|P02774|VTDB_HUMAN
RSDFASNC(UniMod:4)C(UniMod:4)SINSPPLYC(UniMod:4)DSEIDAELK	1/sp|P02774|VTDB_HUMAN
FEDC(UniMod:4)C(UniMod:4)QEK	1/sp|P02774|VTDB_HUMAN
TYFMPAAQLPELPDVELPTNK	1/sp|P02774|VTDB_HUMAN
HLSLLTTLSNR	1/sp|P02774|VTDB_HUMAN	Yes
NSKFEDC(UniMod:4)C(UniMod:4)QEK	1/sp|P02774|VTDB_HUMAN
PDC(UniMod:4)YDTR	1/sp|P02774|VTDB_HUMAN
TAM(UniMod:35)DVFVC(UniMod:4)TYFMPAAQLPELPDVELPTNK	1/sp|P02774|VTDB_HUMAN
ELSSFIDKGQELC(UniMod:4)ADYSENTFTEYK	1/sp|P02774|VTDB_HUMAN
HLPEVFLSK	1/sp|P02774|VTDB_HUMAN
SLGEC(UniMod:4)C(UniMod:4)DVEDSTTC(UniMod:4)FNAKG	1/sp|P02774|VTDB_HUMAN
THLPEVFLSK	1/sp|P02774|VTDB_HUMAN
GKEESLDSDLYAELR	1/sp|P02775|CXCL7_HUMAN	Yes
IC(UniMod:4)LDPDAPR	1/sp|P02775|CXCL7_HUMAN
NIQSLEVIGK	1/sp|P02775|CXCL7_HUMAN
GTHC(UniMod:4)NQVEVIATLK	1/sp|P02775|CXCL7_HUMAN
SSGLPNIPVQTISR	1/sp|P02786|TFR1_HUMAN
ILNIFGVIK	1/sp|P02786|TFR1_HUMAN
C(UniMod:4)DEWSVNSVGK	1/sp|P02787|TRFE_HUMAN
SASDLTWDNLKG	1/sp|P02787|TRFE_HUMAN
HQTVPQNTGGK	1/sp|P02787|TRFE_HUMAN
DC(UniMod:4)HLAQVPSHTVVAR	1/sp|P02787|TRFE_HUMAN
KSASDLTWDNLK	1/sp|P02787|TRFE_HUMAN
EDPQTFYYAVAVVKK	1/sp|P02787|TRFE_HUMAN
EDPQTFYYAVAVVK	1/sp|P02787|TRFE_HUMAN	Yes
LYC(UniMod:4)DLPEPR	1/sp|P02787|TRFE_HUMAN
NIPIGLLYC(UniMod:4)DLPEPR	1/sp|P02787|TRFE_HUMAN
KDSGFQMNQLR	1/sp|P02787|TRFE_HUMAN
VEEYANC(UniMod:4)HLAR	1/sp|P02787|TRFE_HUMAN
LKC(UniMod:4)DEWSVNSVGK	1/sp|P02787|TRFE_HUMAN
KPVDEYK	1/sp|P02787|TRFE_HUMAN
C(UniMod:4)LKDGAGDVAFVK	1/sp|P02787|TRFE_HUMAN
KDSGFQM(UniMod:35)NQLR	1/sp|P02787|TRFE_HUMAN
PNHAVVTR	1/sp|P02787|TRFE_HUMAN
ADRDQYELLC(UniMod:4)LDNTR	1/sp|P02787|TRFE_HUMAN	Yes
SDNC(UniMod:4)EDTPEAGYF	1/sp|P02787|TRFE_HUMAN
HSTIFENLANKADRDQYELLC(UniMod:4)LDNTR	1/sp|P02787|TRFE_HUMAN
C(UniMod:4)STSSLLEAC(UniMod:4)TFR	1/sp|P02787|TRFE_HUMAN
NLNEKDYELLC(UniMod:4)LDGTR	1/sp|P02787|TRFE_HUMAN
KPVEEYAN	1/sp|P02787|TRFE_HUMAN
SMGGKEDLIWELLNQAQEHFGK	1/sp|P02787|TRFE_HUMAN
SMGGKEDLIWELLNQAQEHFGKDK	1/sp|P02787|TRFE_HUMAN
DYELLC(UniMod:4)LDGTR	1/sp|P02787|TRFE_HUMAN
IMNGEADAMSLDGGFVYIAGK	1/sp|P02787|TRFE_HUMAN
KPVEEYANC(UniMod:4)HLAR	1/sp|P02787|TRFE_HUMAN
IEC(UniMod:4)VSAETTEDC(UniMod:4)IAK	1/sp|P02787|TRFE_HUMAN
NLNEKDYELLC(UniMod:4)LDGTRK	1/sp|P02787|TRFE_HUMAN
LC(UniMod:4)MGSGLNLC(UniMod:4)EPNNK	1/sp|P02787|TRFE_HUMAN
SVIPSDGPSVAC(UniMod:4)VK	1/sp|P02787|TRFE_HUMAN		Glycosylation	5
LC(UniMod:4)MGSGLNLC(UniMod:4)EPNNKEGYYGYTGAFR	1/sp|P02787|TRFE_HUMAN
DSGFQM(UniMod:35)NQLR	1/sp|P02787|TRFE_HUMAN
FDEFFSEGC(UniMod:4)APGSK	1/sp|P02787|TRFE_HUMAN
KPVDEYKDC(UniMod:4)HLAQVPSHTVVAR	1/sp|P02787|TRFE_HUMAN
SAGWNIPIGLLYC(UniMod:4)DLPEPR	1/sp|P02787|TRFE_HUMAN
EFQLFSSPH	1/sp|P02787|TRFE_HUMAN
SAGWNIPIGLL	1/sp|P02787|TRFE_HUMAN
EFQLFSSPHGK	1/sp|P02787|TRFE_HUMAN
APNHAVVTR	1/sp|P02787|TRFE_HUMAN
SKEFQLFSSPHGK	1/sp|P02787|TRFE_HUMAN
SAGWNIPIGLLY	1/sp|P02787|TRFE_HUMAN
EGTC(UniMod:4)PEAPTDEC(UniMod:4)KPVK	1/sp|P02787|TRFE_HUMAN
GSGLNLC(UniMod:4)EPNNK	1/sp|P02787|TRFE_HUMAN
EGTC(UniMod:4)PEAPTDEC(UniMod:4)K	1/sp|P02787|TRFE_HUMAN
DQYELLC(UniMod:4)LDNTR	1/sp|P02787|TRFE_HUMAN
DSAHGFLK	1/sp|P02787|TRFE_HUMAN
AIAANEADAVTLDAGLVYDAYLAPNNLKPVVAEFYGSK	1/sp|P02787|TRFE_HUMAN
KDSSLC(UniMod:4)K	1/sp|P02787|TRFE_HUMAN
STLNQYFGYSGAFK	1/sp|P02787|TRFE_HUMAN
SASDLTWDNLK	1/sp|P02787|TRFE_HUMAN
IPIGLLYC(UniMod:4)DLPEPR	1/sp|P02787|TRFE_HUMAN
GPSVAC(UniMod:4)VK	1/sp|P02787|TRFE_HUMAN
DGAGDVAFVK	1/sp|P02787|TRFE_HUMAN
SM(UniMod:35)GGKEDLIWELLNQAQEHFGK	1/sp|P02787|TRFE_HUMAN
FSEGC(UniMod:4)APGSK	1/sp|P02787|TRFE_HUMAN
PQTFYYAVAVVK	1/sp|P02787|TRFE_HUMAN
EEYANC(UniMod:4)HLAR	1/sp|P02787|TRFE_HUMAN
DLLFRDDTVC(UniMod:4)LAK	1/sp|P02787|TRFE_HUMAN
IM(UniMod:35)NGEADAM(UniMod:35)SLDGGFVYIAGK	1/sp|P02787|TRFE_HUMAN
HSTIFENLANK	1/sp|P02787|TRFE_HUMAN
LC(UniMod:4)M(UniMod:35)GSGLNLC(UniMod:4)EPNNK	1/sp|P02787|TRFE_HUMAN
HLAQVPSHTVVAR	1/sp|P02787|TRFE_HUMAN
YANC(UniMod:4)HLAR	1/sp|P02787|TRFE_HUMAN
LGYEYVTAIR	1/sp|P02787|TRFE_HUMAN
IM(UniMod:35)NGEADAMSLDGGFVYIAGK	1/sp|P02787|TRFE_HUMAN
FDEFFSEGC(UniMod:4)APGSKK	1/sp|P02787|TRFE_HUMAN
WC(UniMod:4)AVSEHEATK	1/sp|P02787|TRFE_HUMAN
WC(UniMod:4)ALSHHER	1/sp|P02787|TRFE_HUMAN
ASYLDC(UniMod:4)IR	1/sp|P02787|TRFE_HUMAN
LAPNNLKPVVAEFYGSK	1/sp|P02787|TRFE_HUMAN
YLGYEYVTAIR	1/sp|P02787|TRFE_HUMAN
KC(UniMod:4)STSSLLEAC(UniMod:4)TFR	1/sp|P02787|TRFE_HUMAN
NLREGTC(UniMod:4)PEAPTDEC(UniMod:4)KPVK	1/sp|P02787|TRFE_HUMAN
AIAANEADAVTLDAGLVYDAYLAPNNLK	1/sp|P02787|TRFE_HUMAN
DDTVC(UniMod:4)LAK	1/sp|P02787|TRFE_HUMAN
LKC(UniMod:4)DEWSVNSVGKIEC(UniMod:4)VSAETTEDC(UniMod:4)IAK	1/sp|P02787|TRFE_HUMAN
SC(UniMod:4)HTAVGR	1/sp|P02787|TRFE_HUMAN
KASYLDC(UniMod:4)IR	1/sp|P02787|TRFE_HUMAN
SM(UniMod:35)GGKEDLIWELLNQAQEHFGKDK	1/sp|P02787|TRFE_HUMAN
QQQHLFGSNVTDC(UniMod:4)SGNFC(UniMod:4)LFR	1/sp|P02787|TRFE_HUMAN		Glycosylation	9	Yes
VDEYKDC(UniMod:4)HLAQVPSHTVVAR	1/sp|P02787|TRFE_HUMAN
YC(UniMod:4)DLPEPR	1/sp|P02787|TRFE_HUMAN
SKEFQLFSSPHGKDLLFK	1/sp|P02787|TRFE_HUMAN
STSSLLEAC(UniMod:4)TFR	1/sp|P02787|TRFE_HUMAN
DSGFQMNQLR	1/sp|P02787|TRFE_HUMAN
EDLIWELLNQAQEHFGK	1/sp|P02787|TRFE_HUMAN
YLGEEYVK	1/sp|P02787|TRFE_HUMAN
SAGWNIPIGL	1/sp|P02787|TRFE_HUMAN
NPDPWAK	1/sp|P02787|TRFE_HUMAN
EGYYGYTGAFR	1/sp|P02787|TRFE_HUMAN	Yes
M(UniMod:35)YLGYEYVTAIR	1/sp|P02787|TRFE_HUMAN
MYLGYEYVTAIR	1/sp|P02787|TRFE_HUMAN
TAGWNIPM(UniMod:35)GLLYNK	1/sp|P02787|TRFE_HUMAN
TAGWNIPMGLLYNK	1/sp|P02787|TRFE_HUMAN
PVVAEFYGSK	1/sp|P02787|TRFE_HUMAN
NLKPVVAEFYGSK	1/sp|P02787|TRFE_HUMAN
TSDNHGATYAFSGTHYWR	1/sp|P02790|HEMO_HUMAN
TSAHGNVAEGETKPDPDVTER	1/sp|P02790|HEMO_HUMAN		Glycosylation	1
SGTHYWR	1/sp|P02790|HEMO_HUMAN
WKNFPSPVDAAFR	1/sp|P02790|HEMO_HUMAN
GDKVWVYPPEK	1/sp|P02790|HEMO_HUMAN
GEC(UniMod:4)QAEGVLFFQGDR	1/sp|P02790|HEMO_HUMAN
GIILDSVDAAFIC(UniMod:4)PGSSR	1/sp|P02790|HEMO_HUMAN
C(UniMod:4)SPHLVLSALTSDNHGATYAFSGTHYWR	1/sp|P02790|HEMO_HUMAN
LIHGPNLYC(UniMod:4)YSDVEK	1/sp|P02790|HEMO_HUMAN
LYLVQGTQVYVFLTK	1/sp|P02790|HEMO_HUMAN
GNVAEGETKPDPDVTER	1/sp|P02790|HEMO_HUMAN
YYC(UniMod:4)FQGNQFLR	1/sp|P02790|HEMO_HUMAN
PIAHQWPQGPSAVDAAFSWEEK	1/sp|P02790|HEMO_HUMAN
VDGALC(UniMod:4)MEK	1/sp|P02790|HEMO_HUMAN
VWVYPPEKK	1/sp|P02790|HEMO_HUMAN
GPGLYLIHGPNLYC(UniMod:4)YSDVEK	1/sp|P02790|HEMO_HUMAN
HGNVAEGETKPDPDVTER	1/sp|P02790|HEMO_HUMAN
GGYTLVSGYPK	1/sp|P02790|HEMO_HUMAN
SLGPNSC(UniMod:4)SANGPGLYLIHGPNLYC(UniMod:4)YSDVEK	1/sp|P02790|HEMO_HUMAN
NFPSPVDAAFR	1/sp|P02790|HEMO_HUMAN	Yes
LVLSALTSDNHGATYAFSGTHYWR	1/sp|P02790|HEMO_HUMAN
IILDSVDAAFIC(UniMod:4)PGSSR	1/sp|P02790|HEMO_HUMAN
LYC(UniMod:4)YSDVEK	1/sp|P02790|HEMO_HUMAN
SLGPNSC(UniMod:4)SANGPGLYLIHGPN	1/sp|P02790|HEMO_HUMAN
LPPTSAHGNVAEGETKPDPDVTER	1/sp|P02790|HEMO_HUMAN		Glycosylation	4
YYC(UniMod:4)FQGNQF	1/sp|P02790|HEMO_HUMAN
GEC(UniMod:4)QAEGVLFFQGDREWFWDLATGTMK	1/sp|P02790|HEMO_HUMAN
SANGPGLYLIHGPNLYC(UniMod:4)YSDVEK	1/sp|P02790|HEMO_HUMAN
DGWHSWPIAHQWPQGPSAVDAAFSWEEK	1/sp|P02790|HEMO_HUMAN
RLWWLDLK	1/sp|P02790|HEMO_HUMAN
GATYAFSGTHYWR	1/sp|P02790|HEMO_HUMAN
LWWLDLK	1/sp|P02790|HEMO_HUMAN
LYLVQGTQVYVFLTKG	1/sp|P02790|HEMO_HUMAN
PTSAHGNVAEGETKPDPDVTER	1/sp|P02790|HEMO_HUMAN		Glycosylation	2
TPLPPTSAHGNVAEGETKPDPDVTER	1/sp|P02790|HEMO_HUMAN		Glycosylation	1
WTELPWPHEK	1/sp|P02790|HEMO_HUMAN
GEC(UniMod:4)QAEGVLF	1/sp|P02790|HEMO_HUMAN
PSPLDAAVEC(UniMod:4)HR	1/sp|P02790|HEMO_HUMAN
C(UniMod:4)SPHLVLSALTSDNHGATY	1/sp|P02790|HEMO_HUMAN
EWFWDLATGTM(UniMod:35)K	1/sp|P02790|HEMO_HUMAN
FDPVRGEVPPR	1/sp|P02790|HEMO_HUMAN
DYFM(UniMod:35)PC(UniMod:4)PGR	1/sp|P02790|HEMO_HUMAN
VDGALC(UniMod:4)M(UniMod:35)EK	1/sp|P02790|HEMO_HUMAN
NVAEGETKPDPDVTER	1/sp|P02790|HEMO_HUMAN
VWVYPPEK	1/sp|P02790|HEMO_HUMAN
LLQDEFPGIPSPLDAAVEC(UniMod:4)HR	1/sp|P02790|HEMO_HUMAN	Yes
ALPQPQNVTSLLGC(UniMod:4)TH	1/sp|P02790|HEMO_HUMAN		Glycosylation	7	Yes
RLEKEVGTPHGIILDSVDAAFIC(UniMod:4)PGSSR	1/sp|P02790|HEMO_HUMAN
DGWHSWPIAH	1/sp|P02790|HEMO_HUMAN
EWFWDLATGTMK	1/sp|P02790|HEMO_HUMAN
SWPAVGNC(UniMod:4)SSALR	1/sp|P02790|HEMO_HUMAN		Glycosylation	7
VAEGETKPDPDVTER	1/sp|P02790|HEMO_HUMAN
FQGDREWFWDLATGTMK	1/sp|P02790|HEMO_HUMAN
LLQDEFPGIPSPLDAAVEC(UniMod:4)HRG	1/sp|P02790|HEMO_HUMAN
C(UniMod:4)YSDVEK	1/sp|P02790|HEMO_HUMAN
GDKVWVYPPEKK	1/sp|P02790|HEMO_HUMAN
SC(UniMod:4)SANGPGLYLIHGPNLYC(UniMod:4)YSDVEK	1/sp|P02790|HEMO_HUMAN
PPTSAHGNVAEGETKPDPDVTER	1/sp|P02790|HEMO_HUMAN		Glycosylation	3
SGAQATWTELPWPHEK	1/sp|P02790|HEMO_HUMAN
EVGTPHGIILDSVDAAFIC(UniMod:4)PGSSR	1/sp|P02790|HEMO_HUMAN	Yes
QGHNSVFLIK	1/sp|P02790|HEMO_HUMAN
SAHGNVAEGETKPDPDVTER	1/sp|P02790|HEMO_HUMAN
LYLVQGTQVY	1/sp|P02790|HEMO_HUMAN
LLQDEFPGIPSPLDAAVEC(UniMod:4)HRGEC(UniMod:4)QAEGVLFFQGDR	1/sp|P02790|HEMO_HUMAN
HGATYAFSGTHYWR	1/sp|P02790|HEMO_HUMAN
AFSGTHYWR	1/sp|P02790|HEMO_HUMAN
DYFMPC(UniMod:4)PGR	1/sp|P02790|HEMO_HUMAN
SSFQVTTC(UniMod:4)K	1/sp|P03950|ANGI_HUMAN
ALSGFSLQSC(UniMod:4)R	1/sp|P03951|FA11_HUMAN
ERPGVYTNVVEYVDWILEK	1/sp|P03951|FA11_HUMAN
TSESGLPSTR	1/sp|P03951|FA11_HUMAN
LC(UniMod:4)TNAVR	1/sp|P03951|FA11_HUMAN
IVGGTASVR	1/sp|P03951|FA11_HUMAN
GGISGYTLR	1/sp|P03951|FA11_HUMAN
DTC(UniMod:4)FEGGDITTVFTPSAK	1/sp|P03951|FA11_HUMAN	Yes
VVSGFSLK	1/sp|P03951|FA11_HUMAN
HLC(UniMod:4)GGSIIGNQWILTAAHC(UniMod:4)FYGVESPK	1/sp|P03951|FA11_HUMAN
GC(UniMod:4)LTQLYENAFFR	1/sp|P03952|KLKB1_HUMAN
VSSVEEC(UniMod:4)QK	1/sp|P03952|KLKB1_HUMAN
VAEYMDWILEK	1/sp|P03952|KLKB1_HUMAN
VSSVEEC(UniMod:4)QKR	1/sp|P03952|KLKB1_HUMAN
TGAVSGHSLK	1/sp|P03952|KLKB1_HUMAN
VLTPDAFVC(UniMod:4)R	1/sp|P03952|KLKB1_HUMAN	Yes
YSPGGTPTAIK	1/sp|P03952|KLKB1_HUMAN
GVNVC(UniMod:4)QETC(UniMod:4)TK	1/sp|P03952|KLKB1_HUMAN
C(UniMod:4)QFFTYSLLPEDC(UniMod:4)KEEK	1/sp|P03952|KLKB1_HUMAN
GGDVASMYTPNAQYC(UniMod:4)QMR	1/sp|P03952|KLKB1_HUMAN
IAYGTQGSSGYSLR	1/sp|P03952|KLKB1_HUMAN
ALSEIGC(UniMod:4)HMNIFQHLAFSDVDVAR	1/sp|P03952|KLKB1_HUMAN
LVGITSWGEGC(UniMod:4)AR	1/sp|P03952|KLKB1_HUMAN	Yes
SMDGSPTR	1/sp|P03952|KLKB1_HUMAN
IYSGILNLSDITK	1/sp|P03952|KLKB1_HUMAN		Glycosylation	7	Yes
[truncated: 2,237 more rows]

## Sheet: Table S3
Table S3. Variance decomposition result of 342 plasma proteins based on a linear mixed model and the longitudinal twin design.
We show the percentages of each component (heritability with the 95% IC intervals, common environment, family factors, individual environment, longitudinal effects and unexplained variance) and the p values associated with these components. Estimated protein concentrations extracted from Human Plasma PeptideAtlas were also reported, if the information is available for the protein.
SwissProt I.D.	Protein name	Protein Symbol	Heritability	Common environment	Individual environment	Longitudinal effects	Unexplained	Family factors	Heritability_P value	Heritablity 95% IC (left)	Heritablity 95% IC (right)	Common environment_P value	Individual environment_P value	Longitudinal effects_P value	In cancer associated protein list	In HDL protein list	Estimated Concentration (ng/mL)
P08519	Apolipoprotein(a)	APOA	0.663343	0.184543	0	0	0.152115	0.847885	0.000158347	0.37335	0.953335	0.305391	NA	NA	Yes	Yes	1.4
P04220	Ig mu heavy chain disease protein	MUCB	0.654172	0	0.138161	0	0.207666	0.654172	0	0.529676	0.778669	NA	0.0248312	NA			N.A.
O43866	CD5 antigen-like	CD5L	0.617999	0.0408771	0.187744	0	0.153381	0.658876	0.00156922	0.295187	0.940811	0.826727	0.00439675	NA			5600
Q03591	Complement factor H-related protein 1	FHR1	0.614909	0	0.040345	0.00988117	0.334865	0.614909	3.33067e-16	0.49023	0.739588	NA	0.508707	0.848006	Yes		57000
Q02985	Complement factor H-related protein 3	FHR3	0.606622	0	0.0248585	0	0.368519	0.606622	6.55032e-15	0.478066	0.735178	NA	0.670523	NA			140
P35573	Glycogen debranching enzyme	GDE	0.575908	0	0.0181609	0.00757185	0.398359	0.575908	2.28493e-11	0.43367	0.718146	NA	0.779522	0.905559			N.A.
P01591	Immunoglobulin J chain	IGJ	0.552908	0.0607886	0.164077	0.0458986	0.176328	0.613697	0.00642228	0.217876	0.88794	0.750877	0.0122606	0.188744		Possible	5600
P19652	Alpha-1-acid glycoprotein 2	A1AG2	0.540794	0.00556146	0.00857008	0.0340446	0.41103	0.546356	0.0222343	0.150173	0.931416	0.979119	0.898144	0.607313	Yes	Yes	220000
O43390	Heterogeneous nuclear ribonucleoprotein R	HNRPR	0.538441	0	0.0279917	0.0143199	0.419247	0.538441	1.56122e-09	0.391171	0.685712	NA	0.680326	0.827671			N.A.
P0C0L5	Complement C4-B	CO4B	0.528839	0.254912	0.0608913	0.0239439	0.131414	0.783751	0.0119918	0.181221	0.876457	0.182802	0.205324	0.325308		Yes	N.A.
P01781	Ig heavy chain V-III region GAL	HV320	0.512698	0.187043	0.141172	0.000654474	0.158432	0.699741	0.00700985	0.198686	0.82671	0.323283	0.0098785	0.9802			320000
P05155	Plasma protease C1 inhibitor	IC1	0.491206	0	0.0441089	0.200857	0.263827	0.491206	5.45573e-08	0.341973	0.64044	NA	0.400849	0.00179971	Yes	Yes	12000
P08294	Extracellular superoxide dismutase [Cu-Zn]	SODE	0.484049	0	0.0308769	0.0663182	0.418756	0.484049	5.43901e-08	0.337004	0.631093	NA	0.662413	0.335819			120
P36955	Pigment epithelium-derived factor	PEDF	0.481235	0	0.134348	0.0176196	0.366797	0.481235	2.20198e-06	0.313355	0.649115	NA	0.103328	0.765338	Yes	Yes	7200
P07358	Complement component C8 beta chain	CO8B	0.481002	0.0387927	0.128495	0.100821	0.250889	0.519795	0.0292809	0.116568	0.845435	0.849273	0.046252	0.0692865		Possible	2800
O00461	Golgi integral membrane protein 4	GOLI4	0.478395	0.0969628	0.216586	0.0146632	0.193393	0.575358	0.015996	0.15044	0.806349	0.617655	0.00273134	0.655233			N.A.
P02649	Apolipoprotein E	APOE	0.474824	0.00316074	0.0749915	0.0812108	0.365812	0.477985	0.0349958	0.10291	0.846739	0.986454	0.293351	0.233418	Yes	Yes	14000
P05156	Complement factor I	CFAI	0.472845	0	0.101898	0.0459419	0.379315	0.472845	1.64765e-06	0.309905	0.635784	NA	0.198585	0.469751		Possible	5700
Q12907	Vesicular integral-membrane protein VIP36	LMAN2	0.459377	0	0.0114851	0.112822	0.416316	0.459377	2.88866e-06	0.297226	0.621529	NA	0.861874	0.152627			11
P21796	Voltage-dependent anion-selective channel protein 1	VDAC1	0.458077	0.0567311	0.18075	0	0.304443	0.514808	0.0333001	0.102658	0.813495	0.779769	0.011873	NA			3.5
P04207	Ig kappa chain V-III region CLL	KV308	0.441732	0.142296	0.136383	0.078426	0.201164	0.584028	0.0112025	0.154111	0.729353	0.42333	0.0111363	0.0800801			320000
P17980	26S protease regulatory subunit 6A	PRS6A	0.440801	0	0.12103	0.144313	0.293855	0.440801	2.05376e-05	0.269877	0.611725	NA	0.0847681	0.0303636			N.A.
P0C0L4	Complement C4-A	CO4A	0.432129	0.262834	0.0636534	0.0503509	0.191033	0.694963	0.104794	0	0.872092	0.232074	0.362655	0.164842	Yes	Possible	N.A.
P04792	Heat shock protein beta-1	HSPB1	0.425995	0	0	0.00654776	0.567457	0.425995	2.95776e-06	0.275471	0.576519	NA	NA	0.928818	Yes		5.3
P22392	Nucleoside diphosphate kinase B	NDKB	0.414514	0	0.0158527	0.104809	0.464824	0.414514	4.62561e-05	0.246477	0.582552	NA	0.835814	0.17389	Yes		N.A.
P23284	Peptidyl-prolyl cis-trans isomerase B	PPIB	0.407235	0	0.0149292	0	0.577836	0.407235	2.35455e-05	0.248181	0.566288	NA	0.848769	NA			21
P18428	Lipopolysaccharide-binding protein	LBP	0.406369	0.0763144	0.0361086	0.0342982	0.446909	0.482684	0.0918413	0.00827211	0.804467	0.701249	0.624144	0.638277		Yes	320
P01011	Alpha-1-antichymotrypsin	AACT	0.401762	0	0.0434893	0.102833	0.451916	0.401762	0.000138638	0.227645	0.57588	NA	0.570473	0.201134	Yes	Yes	110000
P02671	Fibrinogen alpha chain	FIBA	0.398633	0	0.00456443	0.0908447	0.505958	0.398633	0.00127644	0.194263	0.603003	NA	0.957911	0.288819	Yes	Yes	130000
P35858	Insulin-like growth factor-binding protein complex acid labile subunit	ALS	0.394278	0	0.127021	0.048244	0.430457	0.394278	0.000564718	0.205436	0.58312	NA	0.158334	0.510294		Possible	1500
P01763	Ig heavy chain V-III region WEA	HV302	0.392579	0.0507352	0.130648	0.034324	0.391714	0.443314	0.158785	0	0.852654	0.845238	0.103457	0.584341			320000
P16233	Pancreatic triacylglycerol lipase	LIPP	0.384132	0	0	0.0380826	0.577786	0.384132	4.80943e-05	0.228063	0.540201	NA	NA	0.620367	Yes		2
P01834	Ig kappa chain C region	IGKC	0.382069	0	0.158453	0.0269939	0.432484	0.382069	0.000189764	0.213012	0.551127	NA	0.0662054	0.691308		Yes	N.A.
P01009	Alpha-1-antitrypsin	A1AT	0.381564	0	0.161028	0.0345698	0.422838	0.381564	0.000120741	0.217664	0.545465	NA	0.0576501	0.609392	Yes	Yes	350000
Q96IY4	Carboxypeptidase B2	CBPB2	0.378269	0	0.0463547	0.126194	0.449182	0.378269	0.00271889	0.169889	0.586649	NA	0.548473	0.166715		Possible	700
P08582	Melanotransferrin	TRFM	0.375965	0.174047	0.204031	0.0498474	0.19611	0.550012	0.14998	0	0.807255	0.434485	0.0193727	0.181872			360000
P01859	Ig gamma-2 chain C region	IGHG2	0.373832	0.148266	0.139711	0.065768	0.272423	0.522098	0.101453	0	0.750767	0.452463	0.054051	0.215564		Possible	N.A.
Q7L1Q6	Basic leucine zipper and W2 domain-containing protein 1	BZW1	0.367171	0	0.0397689	0.0193819	0.573678	0.367171	0.000256321	0.20131	0.533032	NA	0.63906	0.814643			N.A.
P03952	Plasma kallikrein	KLKB1	0.363791	0	0.0715215	0.105881	0.458806	0.363791	0.000499039	0.191216	0.536367	NA	0.378901	0.197646		Yes	2600
P02765	Alpha-2-HS-glycoprotein	FETUA	0.363791	0	0.189288	0.18403	0.262891	0.363791	0.00254895	0.16469	0.562892	NA	0.00957814	0.00740297	Yes	Yes	82000
P07737	Profilin-1	PROF1	0.35716	0	0	0.0668369	0.576003	0.35716	0.000348093	0.192246	0.522074	NA	NA	0.431147		Possible	130
P05154	Plasma serine protease inhibitor	IPSP	0.35417	0.0800772	0	0.21849	0.347262	0.434248	0.0759807	0.0245596	0.683781	0.655531	NA	0.00538529	Yes	Possible	390
P01880	Ig delta chain C region	IGHD	0.352571	0.0724131	0.289675	0	0.285341	0.424985	0.0832338	0.0164408	0.688702	0.721516	0.000600813	NA		Possible	200
P02656	Apolipoprotein C-III	APOC3	0.352125	0.0355936	0.26033	0.100997	0.250955	0.387718	0.0763424	0.0240138	0.680235	0.84036	0.0020795	0.0703472	Yes	Yes	170000
P00751	Complement factor B	CFAB	0.34918	0	0.109098	0.136328	0.405393	0.34918	0.00236173	0.159524	0.538837	NA	0.182006	0.0892904	Yes	Yes	N.A.
P55056	Apolipoprotein C-IV	APOC4	0.348241	0.0534404	0.132016	0.0906061	0.375697	0.401681	0.172722	0	0.770021	0.811231	0.105796	0.177678		Yes	4600
P01602	Ig kappa chain V-I region HK102 (Fragment)	KV110	0.348004	0	0.0345901	0.104098	0.513307	0.348004	0.00167915	0.16508	0.530929	NA	0.676638	0.234221			N.A.
P01593	Ig kappa chain V-I region AG	KV101	0.337896	0	0.0556012	0.0203418	0.586161	0.337896	0.00071942	0.172903	0.502889	NA	0.520106	0.813419		Possible	N.A.
P00734	Prothrombin	THRB	0.335435	0.15498	0.144707	0.123751	0.241128	0.490414	0.0919739	0.0066941	0.664175	0.380941	0.0193048	0.0392013	Yes	Yes	27000
P02748	Complement component C9	CO9	0.335287	0.000667756	0.0836773	0.0617422	0.518626	0.335955	0.31926	0	0.891231	0.998245	0.353985	0.46373		Yes	5200
P02763	Alpha-1-acid glycoprotein 1	A1AG1	0.333394	0.147288	0.139064	0.018171	0.362083	0.480681	0.211557	0	0.774108	0.510694	0.117629	0.742746	Yes	Yes	220000
O43707	Alpha-actinin-4	ACTN4	0.326893	0	0.0336105	0.0925517	0.546945	0.326893	0.00473646	0.135758	0.518027	NA	0.694264	0.33882		Possible	120
Q9HDC9	Adipocyte plasma membrane-associated protein	APMAP	0.320011	0	0	0.175265	0.504725	0.320011	0.00125079	0.156244	0.483777	NA	NA	0.044346		Possible	29
P01824	Ig heavy chain V-II region WAH	HV206	0.310663	0	0.0315178	0	0.65782	0.310663	0.000232765	0.171268	0.450057	NA	0.704877	NA			N.A.
P01871	Ig mu chain C region	IGHM	0.309502	0.261496	0.245956	0	0.183045	0.570998	0.0548103	0.0433426	0.575662	0.0979992	0.00104064	NA		Possible	18000
P48426	Phosphatidylinositol 5-phosphate 4-kinase type-2 alpha	PI42A	0.307664	0	0.225082	0	0.467255	0.307664	0.00170145	0.145745	0.469583	NA	0.0114263	NA			N.A.
P49588	Alanine--tRNA ligase, cytoplasmic	SYAC	0.305156	0.000344641	0.128859	0.120976	0.444663	0.305501	0.212553	0	0.709424	0.998727	0.119332	0.154419			N.A.
P00747	Plasminogen	PLMN	0.304821	0.0613243	0.195449	0.053004	0.385401	0.366146	0.221958	0	0.71699	0.787908	0.0246964	0.407527	Yes	Yes	25000
P23083	Ig heavy chain V-I region V35	HV103	0.303952	0.209386	0.0553025	0.145407	0.285952	0.513338	0.166752	0	0.666977	0.296034	0.337383	0.0282564			320000
P82979	SAP domain-containing ribonucleoprotein	SARNP	0.299463	0.118843	0.14743	0.214568	0.219697	0.418306	0.106352	0	0.60572	0.465378	0.0182623	0.00221544			3.5
P01613	Ig kappa chain V-I region Ni	KV121	0.299113	0	0.180346	0.017212	0.503329	0.299113	0.00389438	0.127987	0.470238	NA	0.0394328	0.814357			320000
P04004	Vitronectin	VTNC	0.29809	0	0.208524	0.131166	0.36222	0.29809	0.00566085	0.120166	0.476014	NA	0.0164253	0.0664345	Yes	Yes	35000
P01031	Complement C5	CO5	0.295061	0.0867151	0	0.117667	0.500557	0.381776	0.226676	0	0.698114	0.665471	NA	0.144904	Yes	Possible	N.A.
P06681	Complement C2	CO2	0.294677	0	0.0478915	0.0706955	0.586736	0.294677	0.0058535	0.118093	0.471261	NA	0.594264	0.449926		Yes	35000
O15067	Phosphoribosylformylglycinamidine synthase	PUR4	0.287508	0.124289	0.279435	0.134225	0.174543	0.411798	0.0835703	0.0131078	0.561908	0.462208	0.000195852	0.00646807			N.A.
P02743	Serum amyloid P-component	SAMP	0.284111	0.0337829	0.131499	0.0818439	0.468763	0.317894	0.30843	0	0.744773	0.896317	0.130601	0.294478		Yes	8700
Q15848	Adiponectin	ADIPO	0.28285	0.244963	0.198387	0.0822916	0.191509	0.527813	0.356122	0	0.78905	0.327495	0.0319761	0.0640571			120
P80108	Phosphatidylinositol-glycan-specific phospholipase D	PHLD	0.282135	0.0583825	0.298147	0.0536693	0.307666	0.340518	0.200256	0	0.64591	0.776967	0.000895144	0.32033		Possible	460
Q14697	Neutral alpha-glucosidase AB	GANAB	0.281095	0	0.0968036	0.229889	0.392212	0.281095	0.00880409	0.103885	0.458305	NA	0.158462	0.00533884			6.4
P04217	Alpha-1B-glycoprotein	A1BG	0.280502	0	0.0833261	0.0474561	0.588716	0.280502	0.017056	0.0863141	0.474689	NA	0.386132	0.630152		Yes	50000
P07225	Vitamin K-dependent protein S	PROS	0.2768	0	0.117739	0.0741791	0.531282	0.2768	0.00723667	0.106598	0.447002	NA	0.198714	0.346943	Yes	Possible	1700
P02675	Fibrinogen beta chain	FIBB	0.271972	0	0.0337151	0.21971	0.474603	0.271972	0.0180401	0.0820409	0.461903	NA	0.668213	0.0218926	Yes	Yes	130000
P43652	Afamin	AFAM	0.269769	0.117228	0.149445	0.159828	0.30373	0.386997	0.265799	0	0.670123	0.564371	0.0373769	0.0314147		Yes	3700
P22792	Carboxypeptidase N subunit 2	CPN2	0.267483	0.165642	0.165252	0.101448	0.300175	0.433125	0.196938	0	0.609827	0.399819	0.0183683	0.0920217			2000
P02774	Vitamin D-binding protein	VTDB	0.263939	0	0.191587	0.122653	0.421821	0.263939	0.0128788	0.0886822	0.439195	NA	0.0229993	0.104667		Yes	57000
P06276	Cholinesterase	CHLE	0.260832	0	0.144196	0.199973	0.394999	0.260832	0.0354241	0.0560517	0.465612	NA	0.0636789	0.0182443	Yes		170
P04433	Ig kappa chain V-III region VG (Fragment)	KV309	0.26017	0.0392361	0.197275	0.100537	0.402782	0.299406	0.370856	0	0.740303	0.879634	0.0259573	0.175363		Possible	320000
P07360	Complement component C8 gamma chain	CO8G	0.25571	0.157735	0.0542416	0.0675969	0.464717	0.413444	0.356904	0	0.714084	0.488754	0.525678	0.366427			1100
P01876	Ig alpha-1 chain C region	IGHA1	0.254488	0.3527	0.173882	0.0152646	0.203666	0.607188	0.291799	0	0.65316	0.0831867	0.0276668	0.681597		Yes	N.A.
P35542	Serum amyloid A-4 protein	SAA4	0.252996	0.243995	0.000668668	0.062096	0.440244	0.496992	0.291556	0	0.649132	0.266656	0.991937	0.383872		Yes	30000
P08758	Annexin A5	ANXA5	0.249915	0	0.0984212	0.13424	0.517424	0.249915	0.0163701	0.0779876	0.421843	NA	0.228003	0.115605			7.9
P07996	Thrombospondin-1	TSP1	0.248569	0	0.108985	0.120148	0.522297	0.248569	0.0244897	0.0660731	0.431066	NA	0.24276	0.167055	Yes	Possible	510
P02787	Serotransferrin	TRFE	0.248153	0	0	0.329517	0.42233	0.248153	0.0204497	0.071357	0.424949	NA	NA	0.00100595	Yes	Yes	360000
Q9UIF8	Bromodomain adjacent to zinc finger domain protein 2B	BAZ2B	0.247095	0	0.0915835	0.0598242	0.601497	0.247095	0.0333552	0.0553157	0.438874	NA	0.359646	0.507671			N.A.
P04180	Phosphatidylcholine-sterol acyltransferase	LCAT	0.24608	0	0.0543437	0.284907	0.41467	0.24608	0.0280315	0.0610928	0.431068	NA	0.453689	0.00263167		Yes	220
P00352	Retinal dehydrogenase 1	AL1A1	0.243462	0	0.152796	0.177729	0.426013	0.243462	0.0458519	0.0421028	0.444821	NA	0.0587933	0.0408874			120
P04003	C4b-binding protein alpha chain	C4BPA	0.242921	0	0.0790358	0.145779	0.532264	0.242921	0.0446965	0.0430846	0.442757	NA	0.409652	0.114055		Possible	11000
P01771	Ig heavy chain V-III region HIL	HV310	0.237882	0.288293	0.0583921	0.00964181	0.405792	0.526174	0.318246	0	0.631491	0.168446	0.376138	0.883966			N.A.
P26927	Hepatocyte growth factor-like protein	HGFL	0.23531	0	0.075908	0.144934	0.543848	0.23531	0.027128	0.0594456	0.411174	NA	0.366685	0.104492			250
P05546	Heparin cofactor 2	HEP2	0.23413	0.191824	0.234601	0.0851797	0.254265	0.425954	0.353484	0	0.650847	0.309508	0.010719	0.156849		Yes	4300
P02679	Fibrinogen gamma chain	FIBG	0.233729	0	0.0362134	0	0.730058	0.233729	0.0132079	0.0779688	0.389489	NA	0.68231	NA	Yes	Yes	98000
P00488	Coagulation factor XIII A chain	F13A	0.233709	0	0.083721	0.0359757	0.646594	0.233709	0.0492692	0.0374179	0.43	NA	0.391139	0.706778	Yes		69
P06727	Apolipoprotein A-IV	APOA4	0.23369	0.00401445	0.158882	0.218076	0.385337	0.237705	0.344136	0	0.641637	0.985484	0.0562596	0.0132889		Yes	32000
P01605	Ig kappa chain V-I region Lay	KV113	0.228981	0.0921317	0.153596	0	0.525292	0.321112	0.391279	0	0.670074	0.710464	0.0764359	NA			230
O14791	Apolipoprotein L1	APOL1	0.219635	0.324594	0.105587	0.0563018	0.293882	0.544229	0.235899	0	0.525646	0.063849	0.0920614	0.269742		Yes	1200
P01764	Ig heavy chain V-III region VH26	HV303	0.219329	0.0293879	0.140627	0.223512	0.387144	0.248717	0.353985	0	0.610111	0.878979	0.0648696	0.0169635			N.A.
P05090	Apolipoprotein D	APOD	0.2175	0	0.121596	0.228139	0.432765	0.2175	0.046103	0.0374051	0.397595	NA	0.132987	0.0071691	Yes	Yes	82000
P51570	Galactokinase	GALK1	0.216639	0	0	0.143705	0.639655	0.216639	0.0205524	0.0621696	0.371109	NA	NA	0.122439			N.A.
P02766	Transthyretin	TTHY	0.215846	0	0	0.144113	0.640041	0.215846	0.0428173	0.0398595	0.391832	NA	NA	0.134679	Yes	Yes	770000
Q14624	Inter-alpha-trypsin inhibitor heavy chain H4	ITIH4	0.214529	0.239942	0.1591	0.0602268	0.326202	0.454471	0.308796	0	0.562633	0.223335	0.0249024	0.290858	Yes	Yes	42000
P04278	Sex hormone-binding globulin	SHBG	0.212796	0.164841	0.258275	0.124197	0.239891	0.377637	0.299988	0	0.551855	0.429698	0.000797426	0.026043	Yes		260
Q9UBR2	Cathepsin Z	CATZ	0.202211	0.0745727	0.0984644	0.0856618	0.53909	0.276784	0.431453	0	0.62669	0.711296	0.271254	0.332329			12
O14980	Exportin-1	XPO1	0.201434	0	0.15354	0.236861	0.408165	0.201434	0.0851751	0.00818755	0.394681	NA	0.0613651	0.0106317			N.A.
P15169	Carboxypeptidase N catalytic chain	CBPN	0.195306	0.093679	0.0412732	0.197132	0.47261	0.288985	0.492693	0	0.665454	0.636953	0.640537	0.0467589		Possible	720
P01857	Ig gamma-1 chain C region	IGHG1	0.192558	0.186229	0	0.0837394	0.537473	0.378787	0.426806	0	0.592724	0.359188	NA	0.292564		Yes	N.A.
P19367	Hexokinase-1	HXK1	0.191841	0	0	0.451002	0.357157	0.191841	0.0602127	0.0232534	0.360428	NA	NA	9.61301e-07	Yes		N.A.
P80303	Nucleobindin-2	NUCB2	0.189001	0	0.0556397	0.198115	0.557245	0.189001	0.0649786	0.0198645	0.358137	NA	0.509287	0.0431674	Yes		N.A.
Q1KMD3	Heterogeneous nuclear ribonucleoprotein U-like protein 2	HNRL2	0.184878	0.00846586	0.0529978	0.192441	0.561217	0.193344	0.51691	0	0.655962	0.971871	0.563491	0.0603428			1.5
P01833	Polymeric immunoglobulin receptor	PIGR	0.183132	0	0.0964941	0	0.720374	0.183132	0.0471497	0.0307692	0.335495	NA	0.312131	NA	Yes		25
P02753	Retinol-binding protein 4	RET4	0.179155	0.0470923	0.272242	0.0457466	0.455764	0.226247	0.456319	0	0.576331	0.825093	0.00734848	0.527096	Yes	Yes	580000
Q9UK55	Protein Z-dependent protease inhibitor	ZPI	0.176599	0	0.113116	0.194158	0.516127	0.176599	0.155161	0	0.381761	NA	0.20694	0.0642168		Possible	360
P12259	Coagulation factor V	FA5	0.174358	0.0282283	0.107373	0.117405	0.572636	0.202586	0.582374	0	0.697966	0.912193	0.273261	0.265753		Possible	260
P01601	Ig kappa chain V-I region HK101 (Fragment)	KV109	0.172922	0.165472	0.123241	0.024521	0.513844	0.338394	0.514986	0	0.611527	0.49744	0.175479	0.757681			N.A.
P02750	Leucine-rich alpha-2-glycoprotein	A2GL	0.170373	0.209393	0.112642	0.0822304	0.425362	0.379766	0.522665	0	0.610522	0.297476	0.191073	0.284424		Possible	2700
P00450	Ceruloplasmin	CERU	0.17011	0	0.201855	0.279692	0.348344	0.17011	0.135414	0	0.358262	NA	0.00957321	0.0010681	Yes	Yes	86000
Q96KN2	Beta-Ala-His dipeptidase	CNDP1	0.170011	0	0.0892861	0.153425	0.587278	0.170011	0.106664	0	0.344034	NA	0.317798	0.138193			230
P29622	Kallistatin	KAIN	0.165115	0.076309	0.0650648	0.124648	0.568864	0.241424	0.517249	0	0.58618	0.719542	0.459224	0.198735		Yes	1100
P49189	4-trimethylaminobutyraldehyde dehydrogenase	AL9A1	0.16323	0	0.118453	0.151358	0.566959	0.16323	0.175392	0	0.362161	NA	0.195732	0.115125			2
P04275	von Willebrand factor	VWF	0.159919	0	0.174471	0.232641	0.43297	0.159919	0.190052	0	0.361455	NA	0.0453871	0.00742038	Yes		530
O75369	Filamin-B	FLNB	0.157487	0	0.145582	0.176255	0.520676	0.157487	0.166901	0	0.345649	NA	0.10764	0.0581422			9.1
P80748	Ig lambda chain V-III region LOI	LV302	0.153536	0.482391	0.150122	0.0516966	0.162254	0.635927	0.402934	0	0.456691	0.00148327	0.0138396	0.178055		Possible	110000
P11717	Cation-independent mannose-6-phosphate receptor	MPRI	0.152523	0.149162	0.208704	0.124915	0.364696	0.301685	0.538516	0	0.562051	0.5017	0.0117871	0.079143	Yes		26
O95445	Apolipoprotein M	APOM	0.15246	0	0.340233	0.165821	0.341485	0.15246	0.178401	0	0.339561	NA	0.000318798	0.023542		Yes	1500
P02549	Spectrin alpha chain, erythrocytic 1	SPTA1	0.152306	0	0	0.0435139	0.80418	0.152306	0.0989671	0	0.304757	NA	NA	0.645916			1.2
P01597	Ig kappa chain V-I region DEE	KV105	0.151018	0.0819481	0.269018	0.129295	0.368722	0.232966	0.533997	0	0.552033	0.707651	0.0037833	0.0659158			N.A.
P61247	40S ribosomal protein S3a	RS3A	0.149396	0	0.142152	0.271247	0.437205	0.149396	0.206311	0	0.344621	NA	0.0725084	0.00718324			N.A.
P00738	Haptoglobin	HPT	0.149333	0.37501	0.183305	0.0482862	0.244066	0.524343	0.397114	0	0.440569	0.0347299	0.00474762	0.24857	Yes	Yes	210000
P62701	40S ribosomal protein S4, X isoform	RS4X	0.149064	0.182077	0.173309	0.0965411	0.399009	0.331141	0.522474	0	0.533986	0.343533	0.0352693	0.166017			N.A.
P05452	Tetranectin	TETN	0.147677	0.186922	0	0.189816	0.475585	0.334599	0.521615	0	0.528231	0.319273	NA	0.0272396	Yes	Possible	58000
P01008	Antithrombin-III	ANT3	0.146148	0	0.169793	0.176904	0.507155	0.146148	0.163279	0	0.31927	NA	0.0596287	0.0490999	Yes	Yes	60000
P22352	Glutathione peroxidase 3	GPX3	0.144203	0.0923004	0.0814262	0.0655071	0.616563	0.236504	0.588041	0	0.583845	0.699359	0.399124	0.490226			10000
P03951	Coagulation factor XI	FA11	0.140235	0	0.0739893	0.146876	0.6389	0.140235	0.213015	0	0.326205	NA	0.446553	0.181434			63
Q9Y490	Talin-1	TLN1	0.138402	0	0	0.263272	0.598326	0.138402	0.211157	0	0.321196	NA	NA	0.0106445		Possible	340
P11586	C-1-tetrahydrofolate synthase, cytoplasmic	C1TC	0.138202	0	0.0630128	0	0.798786	0.138202	0.118035	0	0.284217	NA	0.519174	NA			N.A.
P02741	C-reactive protein	CRP	0.137683	0.136699	0.13891	0.0703212	0.516386	0.274383	0.601945	0	0.573601	0.547534	0.136642	0.386244	Yes	Possible	260
P01024	Complement C3	CO3	0.137347	0.212447	0.177311	0.0853984	0.387497	0.349794	0.582166	0	0.549583	0.309259	0.0426118	0.196666	Yes	Yes	260000
P11413	Glucose-6-phosphate 1-dehydrogenase	G6PD	0.13415	0.154272	0	0.110253	0.601325	0.288422	0.611302	0	0.57007	0.502522	NA	0.218911	Yes		6.9
P06737	Glycogen phosphorylase, liver form	PYGL	0.134096	0	0	0.385318	0.480586	0.134096	0.188631	0	0.302548	NA	NA	4.68576e-05			5.4
P41240	Tyrosine-protein kinase CSK	CSK	0.131262	0.0390152	0	0.186569	0.643153	0.170278	0.64015	0	0.594959	0.873833	NA	0.0732323		Possible	N.A.
P49327	Fatty acid synthase	FAS	0.129291	0	0	0.300456	0.570253	0.129291	0.254158	0	0.316535	NA	NA	0.00217439	Yes		4.8
P02746	Complement C1q subcomponent subunit B	C1QB	0.129058	0.113201	0.139905	0.237462	0.380374	0.242259	0.593397	0	0.528242	0.59429	0.0551979	0.00793222	Yes	Possible	930
Q9UHG3	Prenylcysteine oxidase 1	PCYOX	0.128186	0.136086	0.0910915	0.191854	0.452782	0.264272	0.617402	0	0.551966	0.534159	0.254911	0.0332473		Yes	54
P01777	Ig heavy chain V-III region TEI	HV316	0.127789	0.0155235	0.388094	0.0794417	0.389152	0.143312	0.587971	0	0.517315	0.943246	0.000313754	0.238864			N.A.
P09172	Dopamine beta-hydroxylase	DOPO	0.126306	0.0520622	0.0988487	0.248166	0.474617	0.178368	0.608512	0	0.533544	0.811288	0.214405	0.0129115			110
O75223	Gamma-glutamylcyclotransferase	GGCT	0.125634	0.135325	0.0456138	0.117386	0.576042	0.260959	0.6491	0	0.581616	0.560915	0.600484	0.219011			N.A.
Q14520	Hyaluronan-binding protein 2	HABP2	0.124592	0	0.254162	0.0363364	0.58491	0.124592	0.287637	0	0.318096	NA	0.0223783	0.666527		Possible	1100
P21333	Filamin-A	FLNA	0.121536	0.0437953	0.168398	0.0968702	0.569401	0.165331	0.65862	0	0.575816	0.855147	0.103873	0.291396		Possible	410
Q01581	Hydroxymethylglutaryl-CoA synthase, cytoplasmic	HMCS1	0.120836	0	0.130842	0.262835	0.485486	0.120836	0.306239	0	0.315877	NA	0.104058	0.00514787			N.A.
P31997	Carcinoembryonic antigen-related cell adhesion molecule 8	CEAM8	0.118502	0	0.106541	0.160784	0.614172	0.118502	0.31637	0	0.313823	NA	0.292728	0.129641			4.7
Q92496	Complement factor H-related protein 4	FHR4	0.118464	0	0.168472	0.072879	0.640185	0.118464	0.288126	0	0.302638	NA	0.106178	0.43711			59
Q12805	EGF-containing fibulin-like extracellular matrix protein 1	FBLN3	0.115482	0	0.116499	0.147503	0.620517	0.115482	0.312178	0	0.304183	NA	0.237087	0.15877			260
O43175	D-3-phosphoglycerate dehydrogenase	SERA	0.114671	0.170905	0.100683	0	0.613741	0.285576	0.669728	0	0.558667	0.479095	0.253072	NA			N.A.
Q9Y6R7	IgGFc-binding protein	FCGBP	0.112182	0	0	0.249151	0.638667	0.112182	0.241999	0	0.270525	NA	NA	0.0167107			300
Q27J81	Inverted formin-2	INF2	0.111322	0	0.0879855	0.285964	0.514728	0.111322	0.270824	0	0.278275	NA	0.246877	0.00591117			N.A.
P00740	Coagulation factor IX	FA9	0.109274	0.126299	0.31666	0.213524	0.234243	0.235573	0.543471	0	0.406292	0.483284	0.000147511	0.00146145	Yes		400
P08697	Alpha-2-antiplasmin	A2AP	0.108517	0.0648125	0.0428999	0.20036	0.583411	0.173329	0.694022	0	0.564056	0.783447	0.614351	0.0649499	Yes	Yes	12000
P19971	Thymidine phosphorylase	TYPH	0.108309	0	0	0.0807334	0.810958	0.108309	0.23338	0	0.258402	NA	NA	0.449183	Yes		N.A.
P26599	Polypyrimidine tract-binding protein 1	PTBP1	0.107724	0.100057	0.128888	0.105628	0.557704	0.207781	0.675571	0	0.532798	0.628494	0.186407	0.248426			N.A.
Q16610	Extracellular matrix protein 1	ECM1	0.105289	0.128169	0.056371	0.200528	0.509643	0.233458	0.673207	0	0.51757	0.536348	0.467184	0.039069		Possible	770
P06889	Ig lambda chain V-IV region MOL	LV405	0.105072	0	0.172375	0.0754262	0.647127	0.105072	0.296848	0	0.271404	NA	0.097119	0.41866			150
P52948	Nuclear pore complex protein Nup98-Nup96	NUP98	0.104206	0	0.141496	0.231321	0.522977	0.104206	0.312424	0	0.274567	NA	0.107468	0.0178259			2
P10909	Clusterin	CLUS	0.0981913	0.179599	0.204994	0.137475	0.379741	0.277791	0.72225	0	0.554392	0.414266	0.0193912	0.085421	Yes	Yes	25000
P02790	Hemopexin	HEMO	0.0935282	0.0214371	0	0.0978194	0.787215	0.114965	0.71535	0	0.517069	0.921136	NA	0.35826	Yes	Yes	180000
P01780	Ig heavy chain V-III region JON	HV319	0.0881651	0.13391	0	0.163711	0.614213	0.222076	0.732778	0	0.514604	0.543459	NA	0.0944405			N.A.
P01714	Ig lambda chain V-III region SH	LV301	0.0877901	0.467296	0.21472	0.054131	0.176062	0.555086	0.573794	0	0.345546	0.00134191	0.000848703	0.147676			N.A.
P00746	Complement factor D	CFAD	0.0877585	0	0.0517344	0.161235	0.699272	0.0877585	0.421813	0	0.26818	NA	0.597696	0.143379		Possible	2900
P54108	Cysteine-rich secretory protein 3	CRIS3	0.0857932	0.0981438	0.121573	0.121089	0.573401	0.183937	0.750974	0	0.532243	0.697153	0.213697	0.215979			N.A.
Q9Y613	FH1/FH2 domain-containing protein 1	FHOD1	0.0829351	0	0.0172886	0.295762	0.604014	0.0829351	0.495201	0	0.283743	NA	0.843746	0.0120201			N.A.
P02655	Apolipoprotein C-II	APOC2	0.0740612	0.264294	0.126412	0.11812	0.417112	0.338356	0.753765	0	0.463977	0.205986	0.0945907	0.108194		Yes	240000
Q99459	Cell division cycle 5-like protein	CDC5L	0.0682068	0	0.52946	0.145723	0.25661	0.0682068	0.525024	0	0.24542	NA	2.48566e-09	0.0112784	Yes		3.1
Q8NBJ4	Golgi membrane protein 1	GOLM1	0.0681647	0.357022	0.0292907	0	0.545523	0.425187	0.797345	0	0.506549	0.0757098	0.708379	NA			9.2
O75882	Attractin	ATRN	0.0674289	0	0.102173	0.143	0.687398	0.0674289	0.547899	0	0.25274	NA	0.35163	0.204801			660
P36980	Complement factor H-related protein 2	FHR2	0.0646902	0.485832	0.1724	0.089589	0.187489	0.550522	0.707818	0	0.349738	0.00414588	0.00543185	0.0274886			57000
P02768	Serum albumin	ALBU	0.0639653	0	0.0636549	0	0.87238	0.0639653	0.488567	0	0.216488	NA	0.567198	NA	Yes	Yes	1600000
P06310	Ig kappa chain V-II region RPMI 6410	KV206	0.0634049	0.411728	0.30291	0.0500421	0.171915	0.475133	0.646518	0	0.291728	0.00254742	9.22788e-05	0.172574			320000
Q14204	Cytoplasmic dynein 1 heavy chain 1	DYHC1	0.0627808	0.151084	0.180171	0.0333902	0.572574	0.213865	0.825682	0	0.533531	0.552745	0.0804825	0.680644			N.A.
P01717	Ig lambda chain V-IV region Hil	LV403	0.0624642	0.466499	0.226757	0.0126369	0.231643	0.528964	0.677937	0	0.310867	0.00119548	0.00133766	0.723359			N.A.
P04114	Apolipoprotein B-100	APOB	0.061279	0.300778	0.105923	0.0770445	0.454975	0.362057	0.792874	0	0.446682	0.134349	0.165768	0.289064	Yes	Yes	33000
P52209	6-phosphogluconate dehydrogenase, decarboxylating	6PGD	0.0582087	0	0	0.0996832	0.842108	0.0582087	0.477637	0	0.193581	NA	NA	0.375488			29
P01767	Ig heavy chain V-III region BUT	HV306	0.0576077	0.208981	0.0567775	0.135845	0.540789	0.266589	0.859612	0	0.595503	0.514112	0.480813	0.13666			320000
P78527	DNA-dependent protein kinase catalytic subunit	PRKDC	0.0574369	0.0902921	0.0432298	0.241325	0.567717	0.147729	0.820675	0	0.475891	0.662958	0.605386	0.0273628	Yes		N.A.
P48444	Coatomer subunit delta	COPD	0.0550171	0.171069	0	0.184328	0.589586	0.226086	0.837683	0	0.498532	0.488427	NA	0.0567909			N.A.
P02751	Fibronectin	FINC	0.0515035	0.145582	0.164491	0.0761917	0.562232	0.197085	0.860719	0	0.536264	0.583185	0.0904661	0.391917	Yes	Yes	N.A.
P04196	Histidine-rich glycoprotein	HRG	0.0471502	0.438706	0.121559	0	0.392584	0.485856	0.830803	0	0.411569	0.0232342	0.0813991	NA		Yes	35000
P54578	Ubiquitin carboxyl-terminal hydrolase 14	UBP14	0.0468892	0	0.184029	0.171262	0.597819	0.0468892	0.702061	0	0.249313	NA	0.076038	0.0987036			1.5
P38646	Stress-70 protein, mitochondrial	GRP75	0.0459128	0	0.00806645	0.126632	0.819389	0.0459128	0.676114	0	0.227406	NA	0.940108	0.317473			2.5
P02647	Apolipoprotein A-I	APOA1	0.0425311	0	0.186861	0.377011	0.393597	0.0425311	0.738035	0	0.252538	NA	0.0239614	0.000228821	Yes	Yes	310000
P02545	Prelamin-A/C	LMNA	0.0388855	0.365789	0	0	0.595325	0.404675	0.874481	0	0.445403	0.0884349	NA	NA	Yes		7.5
P00742	Coagulation factor X	FA10	0.0373179	0.141633	0.101732	0.161187	0.55813	0.178951	0.885989	0	0.467142	0.538338	0.282799	0.0937198	Yes	Possible	500
Q96PD5	N-acetylmuramoyl-L-alanine amidase	PGRP2	0.0372732	0	0.156581	0.25243	0.553716	0.0372732	0.745703	0	0.227075	NA	0.0940803	0.013897		Yes	14000
P08133	Annexin A6	ANXA6	0.0361081	0	0	0.238777	0.725115	0.0361081	0.741094	0	0.216586	NA	NA	0.0342946			N.A.
Q9UGM5	Fetuin-B	FETUB	0.035437	0.270234	0.314993	0.100608	0.278728	0.305671	0.846308	0	0.337362	0.0916359	0.000372194	0.0571611			270
P13521	Secretogranin-2	SCG2	0.035268	0.0933363	0.127211	0.333813	0.410372	0.128604	0.882395	0	0.428981	0.621415	0.0902649	0.00118305			1.9
P01773	Ig heavy chain V-III region BUR	HV312	0.0304566	0	0.168804	0.131611	0.669128	0.0304566	0.771079	0	0.203321	NA	0.123702	0.200318			N.A.
Q9H4G4	Golgi-associated plant pathogenesis-related protein 1	GAPR1	0.0284257	0	0	0	0.971574	0.0284257	0.674531	0	0.140213	NA	NA	NA			92
P00966	Argininosuccinate synthase	ASSY	0.0232693	0.0658644	0.105072	0	0.805794	0.0891337	0.92673	0	0.441149	0.744301	0.333572	NA			2
P22891	Vitamin K-dependent protein Z	PROZ	0.0228501	0	0.291405	0.185534	0.500211	0.0228501	0.836691	0	0.20592	NA	0.00325286	0.0295548			48
O15230	Laminin subunit alpha-5	LAMA5	0.0198506	0	0	0.102903	0.877247	0.0198506	0.804158	0	0.152054	NA	NA	0.341236			N.A.
P01877	Ig alpha-2 chain C region	IGHA2	0.0194242	0.668802	0.222246	0.00818562	0.0813427	0.688226	0.771347	0	0.129805	3.33067e-16	9.60523e-05	0.58208			N.A.
Q09666	Neuroblast differentiation-associated protein AHNAK	AHNK	0.0188765	0	0.120816	0.380599	0.479708	0.0188765	0.870796	0	0.21054	NA	0.13675	0.000519877			1
P01344	Insulin-like growth factor II	IGF2	0.0163996	0	0.228432	0.295897	0.459271	0.0163996	0.904294	0	0.241644	NA	0.0264705	0.0068343	Yes		24000
P43251	Biotinidase	BTD	0.0157897	0.0729475	0	0.333196	0.578066	0.0887372	0.948633	0	0.420549	0.733227	NA	0.00344344	Yes		490
P08603	Complement factor H	CFAH	0.0134923	0.321249	0.263518	0.0736439	0.328097	0.334741	0.952202	0	0.385215	0.109504	0.0033511	0.182024		Yes	57000
P31327	Carbamoyl-phosphate synthase [ammonia], mitochondrial	CPSM	0.012675	0.108339	0.231146	0.180745	0.467094	0.121014	0.959016	0	0.420005	0.6202	0.0142041	0.0416239			11
P19827	Inter-alpha-trypsin inhibitor heavy chain H1	ITIH1	0.00713592	0.298798	0.0572223	0.123241	0.513603	0.305934	0.977125	0	0.418133	0.187107	0.455847	0.153042		Yes	24000
P06331	Ig heavy chain V-II region ARH-77	HV209	0.00678949	0.0844909	0.276107	0.0434759	0.589137	0.0912804	0.982878	0	0.529254	0.793485	0.0186062	0.613332			N.A.
P43490	Nicotinamide phosphoribosyltransferase	NAMPT	0.00103601	0	0.359385	0.242546	0.397033	0.00103601	0.992611	0	0.185778	NA	0.000265331	0.00460353	Yes		N.A.
P01023	Alpha-2-macroglobulin	A2MG	0	0.46772	0.29757	0.113384	0.121327	0.46772	NA	0	0	1.23785e-07	2.2864e-05	0.00188523	Yes	Yes	220000
P02652	Apolipoprotein A-II	APOA2	0	0.202196	0.21888	0.11149	0.467434	0.202196	NA	0	0	0.0410073	0.0172753	0.147079	Yes	Yes	750000
P02654	Apolipoprotein C-I	APOC1	0	0	0.0789389	0.138013	0.783048	0	NA	0	0	NA	0.380039	0.129567	Yes	Yes	77000
P02775	Platelet basic protein	CXCL7	0	0.0961403	0.203922	0.362995	0.336943	0.0961403	NA	0	0	0.359015	0.00632872	0.000149016	Yes	Yes	7000
P06396	Gelsolin	GELS	0	0.228145	0.170743	0.188584	0.412527	0.228145	NA	0	0	0.0203295	0.0306582	0.0216205	Yes	Yes	16000
P09871	Complement C1s subcomponent	C1S	0	0.167967	0.0676545	0.208636	0.555742	0.167967	NA	0	0	0.0847117	0.427146	0.038663	Yes	Yes	5200
P25311	Zinc-alpha-2-glycoprotein	ZA2G	0	0	0.0791127	0.0956628	0.825225	0	NA	0	0	NA	0.387948	0.296056	Yes	Yes	31000
P27169	Serum paraoxonase/arylesterase 1	PON1	0	0.450631	0.270956	0.0818389	0.196574	0.450631	NA	0	0	4.35281e-07	0.00020774	0.0357337	Yes	Yes	N.A.
P00736	Complement C1r subcomponent	C1R	0	0.149727	0.102	0.137315	0.610957	0.149727	NA	0	0	0.117798	0.284677	0.163974	Yes	Possible	N.A.
P02747	Complement C1q subcomponent subunit C	C1QC	0	0.130738	0.0914189	0.244573	0.533269	0.130738	NA	0	0	0.188757	0.270653	0.0178599	Yes	Possible	910
P05543	Thyroxine-binding globulin	THBG	0	0.159117	0.187424	0.316004	0.337456	0.159117	NA	0	0	0.118572	0.00891696	0.000468981	Yes	Possible	1300
P10643	Complement component C7	CO7	0	0.480178	0.0621935	0.0687661	0.388863	0.480178	NA	0	0	3.87419e-09	0.309452	0.268606	Yes	Possible	2600
P13671	Complement component C6	CO6	0	0.130739	0.181474	0.190633	0.497153	0.130739	NA	0	0	0.192712	0.0454005	0.0460818	Yes	Possible	N.A.
P63104	14-3-3 protein zeta/delta	1433Z	0	0	0	0.389826	0.610174	0	NA	0	0	NA	NA	7.41351e-07	Yes	Possible	180
Q04756	Hepatocyte growth factor activator	HGFA	0	0.232985	0.00635647	0.21664	0.544019	0.232985	NA	0	0	0.0154675	0.929967	0.0334589	Yes		240
P04070	Vitamin K-dependent protein C	PROC	0	0.245905	0.053697	0.195186	0.505212	0.245905	NA	0	0	0.0100539	0.470792	0.0369552	Yes		65
P05160	Coagulation factor XIII B chain	F13B	0	0.175944	0.0776594	0.0995431	0.646854	0.175944	NA	0	0	0.0642946	0.419159	0.312397	Yes		960
Q15056	Eukaryotic translation initiation factor 4H	IF4H	0	0	0.16736	0.213326	0.619315	0	NA	0	0	NA	0.0482117	0.0121894	Yes		N.A.
P60174	Triosephosphate isomerase	TPIS	0	0	0.113723	0.441307	0.44497	0	NA	0	0	NA	0.105664	2.35651e-09	Yes		200
P59665	Neutrophil defensin 1	DEF1	0	0.366055	0.0379617	0	0.595984	0.366055	NA	0	0	2.36991e-06	0.605889	NA	Yes		3600
P53396	ATP-citrate synthase	ACLY	0	0.293681	0.165919	0.0541696	0.486231	0.293681	NA	0	0	0.00164673	0.0558222	0.446861	Yes		1.1
P34932	Heat shock 70 kDa protein 4	HSP74	0	0.015681	0	0.0534091	0.93091	0.015681	NA	0	0	0.824603	NA	0.639366	Yes		11
P19013	Keratin, type II cytoskeletal 4	K2C4	0	0.154735	0.126255	0.0698471	0.649163	0.154735	NA	0	0	0.103934	0.215272	0.460068	Yes		28000
P17936	Insulin-like growth factor-binding protein 3	IBP3	0	0.0814958	0.094149	0.0208099	0.803545	0.0814958	NA	0	0	0.385441	0.425114	0.847566	Yes		5700
P13639	Elongation factor 2	EF2	0	0.0125563	0.00392942	0.0598871	0.923627	0.0125563	NA	0	0	0.893462	0.974265	0.643767	Yes		30
P10809	60 kDa heat shock protein, mitochondrial	CH60	0	0.0331265	0.125237	0.31398	0.527657	0.0331265	NA	0	0	0.739679	0.154798	0.00426324	Yes		5.1
P08727	Keratin, type I cytoskeletal 19	K1C19	0	0.36659	0.111801	0.0550639	0.466545	0.36659	NA	0	0	3.93285e-05	0.146649	0.424279	Yes		210
P07355	Annexin A2	ANXA2	0	0.296842	0.028571	0.129377	0.54521	0.296842	NA	0	0	0.00134587	0.70812	0.148263	Yes		15
P07195	L-lactate dehydrogenase B chain	LDHB	0	0.0871729	0.0197353	0	0.893092	0.0871729	NA	0	0	0.22656	0.851292	NA	Yes		86
Q08380	Galectin-3-binding protein	LG3BP	0	0	0.157501	0.0699959	0.772503	0	NA	0	0	NA	0.0906481	0.445531	Yes		440
P28799	Granulins	GRN	0	0.0704323	0	0.0248699	0.904698	0.0704323	NA	0	0	0.341804	NA	0.82122	Yes		270
P20742	Pregnancy zone protein	PZP	0	0	0.175738	0.204031	0.620231	0	NA	0	0	NA	0.0377441	0.0163792	Yes		200
P08571	Monocyte differentiation antigen CD14	CD14	0	0	0.141249	0.354869	0.503882	0	NA	0	0	NA	0.0638521	7.36855e-06	Yes		420
P02745	Complement C1q subcomponent subunit A	C1QA	0	0.152548	0.155358	0.188137	0.503958	0.152548	NA	0	0	0.122828	0.0792225	0.0408629	Yes		1200
P33992	DNA replication licensing factor MCM5	MCM5	0	0.203251	0	0.27866	0.518089	0.203251	NA	0	0	0.0283661	NA	0.00516229	Yes		N.A.
P00739	Haptoglobin-related protein	HPTR	0	0.0943355	0.110163	0	0.795501	0.0943355	NA	0	0	0.22841	0.301343	NA		Yes	N.A.
P01019	Angiotensinogen	ANGT	0	0	0.162991	0.375261	0.461748	0	NA	0	0	NA	0.0223941	9.56711e-07		Yes	11000
P01042	Kininogen-1	KNG1	0	0.335463	0.200957	0.0406846	0.422895	0.335463	NA	0	0	0.000300333	0.019244	0.506299		Yes	28000
P02749	Beta-2-glycoprotein 1	APOH	0	0.100878	0.380668	0.132359	0.386095	0.100878	NA	0	0	0.334793	0.000262136	0.0591517		Yes	78000
P02760	Protein AMBP	AMBP	0	0.151084	0.0943674	0.134075	0.620474	0.151084	NA	0	0	0.114509	0.324357	0.17706		Yes	48000
P19823	Inter-alpha-trypsin inhibitor heavy chain H2	ITIH2	0	0.375876	0.17127	0.0808992	0.371955	0.375876	NA	0	0	3.70444e-05	0.023451	0.182451		Yes	21000
P51884	Lumican	LUM	0	0.336812	0.163606	0.137262	0.36232	0.336812	NA	0	0	0.000279569	0.0240512	0.042173		Yes	4000
P68871	Hemoglobin subunit beta	HBB	0	0.178464	0.0324185	0.146134	0.642984	0.178464	NA	0	0	0.0598759	0.71479	0.158571		Yes	30000
P69905	Hemoglobin subunit alpha	HBA	0	0.186242	0.0299896	0.131749	0.652019	0.186242	NA	0	0	0.0495858	0.739931	0.202951		Yes	41000
Q13790	Apolipoprotein F	APOF	0	0.280986	0.0404861	0.178398	0.50013	0.280986	NA	0	0	0.00349376	0.569258	0.0492211		Yes	4100
Q15166	Serum paraoxonase/lactonase 3	PON3	0	0.229867	0.20291	0	0.567223	0.229867	NA	0	0	0.00906929	0.0327064	NA		Yes	11
O75636	Ficolin-3	FCN3	0	0.505908	0.108088	0.0916299	0.294374	0.505908	NA	0	0	2.63527e-10	0.0577409	0.0822656		Possible	1000
P00748	Coagulation factor XII	FA12	0	0.58624	0.175501	0.0763761	0.161883	0.58624	NA	0	0	8.88178e-16	0.00105657	0.0246239		Possible	3000
P01860	Ig gamma-3 chain C region	IGHG3	0	0.553117	0.222926	0.0363884	0.187569	0.553117	NA	0	0	1.57574e-12	0.000443779	0.226534		Possible	N.A.
P07357	Complement component C8 alpha chain	CO8A	0	0.00704464	0	0.0775586	0.915397	0.00704464	NA	0	0	0.923122	NA	0.508958		Possible	2400
P13796	Plastin-2	PLSL	0	0.342104	0.0493121	0	0.608584	0.342104	NA	0	0	1.35231e-05	0.520325	NA		Possible	150
P18206	Vinculin	VINC	0	0.0623561	0.0402968	0.0890224	0.808325	0.0623561	NA	0	0	0.507722	0.718309	0.450672		Possible	90
P23142	Fibulin-1	FBLN1	0	0.261294	0.042834	0.210196	0.485676	0.261294	NA	0	0	0.00623807	0.542792	0.0233391		Possible	N.A.
P35527	Keratin, type I cytoskeletal 9	K1C9	0	0	0.210899	0.25574	0.533361	0	NA	0	0	NA	0.00900835	0.00167672		Possible	15000
P35579	Myosin-9	MYH9	0	0	0	0.0600928	0.939907	0	NA	0	0	NA	NA	0.518227		Possible	57
P41222	Prostaglandin-H2 D-isomerase	PTGDS	0	0.209623	0	0.222573	0.567804	0.209623	NA	0	0	0.0191364	NA	0.0240356		Possible	12000
Q06033	Inter-alpha-trypsin inhibitor heavy chain H3	ITIH3	0	0.448891	0.21163	0.0741995	0.265279	0.448891	NA	0	0	2.5533e-07	0.00210585	0.106924		Possible	2000
Q9NZP8	Complement C1r subcomponent-like protein	C1RL	0	0.105673	0.0831198	0.245965	0.565243	0.105673	NA	0	0	0.282741	0.330071	0.0211147			260
O00187	Mannan-binding lectin serine protease 2	MASP2	0	0.0320959	0	0.358942	0.608962	0.0320959	NA	0	0	0.729236	NA	0.00239268			N.A.
P20851	C4b-binding protein beta chain	C4BPB	0	0.159759	0.0137287	0.16454	0.661972	0.159759	NA	0	0	0.0953374	0.880095	0.131336			N.A.
P08185	Corticosteroid-binding globulin	CBG	0	0.145067	0.0688932	0.231698	0.554341	0.145067	NA	0	0	0.139657	0.405705	0.0266117			1200
P04211	Ig lambda chain V region 4A	LV001	0	0.384895	0.0175978	0.0698713	0.527636	0.384895	NA	0	0	1.62884e-05	0.808198	0.388858			9
P01861	Ig gamma-4 chain C region	IGHG4	0	0.427551	0.518457	0.00446641	0.0495251	0.427551	NA	0	0	3.86474e-05	2.89585e-07	0.532569			N.A.
P01594	Ig kappa chain V-I region AU	KV102	0	0.325423	0.160113	0.0293431	0.485121	0.325423	NA	0	0	0.000387917	0.0623648	0.667019			320000
Q6EMK4	Vasorin	VASN	0	0.0351968	0.15238	0.224012	0.588411	0.0351968	NA	0	0	0.718903	0.119541	0.0365214			84
Q9Y5Y7	Lymphatic vessel endothelial hyaluronic acid receptor 1	LYVE1	0	0.174565	0.158976	0.164573	0.501885	0.174565	NA	0	0	0.073073	0.0706741	0.0626397			6.2
Q9Y3B2	Exosome complex component CSL4	EXOS1	0	0.0182475	0.101216	0.275239	0.605298	0.0182475	NA	0	0	0.851761	0.279211	0.0165605			N.A.
Q9Y2G3	Probable phospholipid-transporting ATPase IF	AT11B	0	0.224543	0.00131948	0.121349	0.652788	0.224543	NA	0	0	0.0163563	0.988018	0.238287			N.A.
Q9NPH3	Interleukin-1 receptor accessory protein	IL1AP	0	0.173341	0.159076	0.0187945	0.648788	0.173341	NA	0	0	0.0692643	0.137435	0.830607			4.7
Q9BXK5	Bcl-2-like protein 13	B2L13	0	0.039534	0.187295	0.212021	0.56115	0.039534	NA	0	0	0.69413	0.0597934	0.0459319			N.A.
Q92954	Proteoglycan 4	PRG4	0	0	0.224705	0.0920946	0.683201	0	NA	0	0	NA	0.0140767	0.282598			260
Q8WZ74	Cortactin-binding protein 2	CTTB2	0	0.135041	0.0460029	0.244731	0.574225	0.135041	NA	0	0	0.172073	0.575922	0.0234167			N.A.
Q8NE71	ATP-binding cassette sub-family F member 1	ABCF1	0	0.0741585	0.0801955	0.0496319	0.796014	0.0741585	NA	0	0	0.438676	0.485521	0.655714			N.A.
Q8IXQ3	Uncharacterized protein C9orf40	CI040	0	0	0.147255	0.329614	0.523131	0	NA	0	0	NA	0.0581043	3.56585e-05			6.2
Q8IWV7	E3 ubiquitin-protein ligase UBR1	UBR1	0	0.10122	0.116756	0.178285	0.603739	0.10122	NA	0	0	0.295012	0.219737	0.084394			N.A.
Q7KZF4	Staphylococcal nuclease domain-containing protein 1	SND1	0	0.0499557	0	0.330629	0.619416	0.0499557	NA	0	0	0.587529	NA	0.00460509			N.A.
Q16531	DNA damage-binding protein 1	DDB1	0	0	0.113913	0.456002	0.430085	0	NA	0	0	NA	0.083829	2.16353e-10			N.A.
Q16363	Laminin subunit alpha-4	LAMA4	0	0	0.109658	0.279251	0.611091	0	NA	0	0	NA	0.178215	0.000862788			N.A.
Q16181	Septin-7	/ SEPT7	0	0.0834599	0.313735	0.159908	0.442897	0.0834599	NA	0	0	0.408738	0.00177829	0.051022			N.A.
Q14789	Golgin subfamily B member 1	GOGB1	0	0.0269897	0.0810726	0.313752	0.578186	0.0269897	NA	0	0	0.785074	0.359991	0.00677632			N.A.
Q14289	Protein-tyrosine kinase 2-beta	FAK2	0	0.0825853	0	0.316077	0.601338	0.0825853	NA	0	0	0.378157	NA	0.00588589			N.A.
Q14203	Dynactin subunit 1	DCTN1	0	0.111515	0.0685665	0.246452	0.573467	0.111515	NA	0	0	0.256348	0.417213	0.0233192			N.A.
Q13283	Ras GTPase-activating protein-binding protein 1	G3BP1	0	0.202667	0.0985865	0.102888	0.595859	0.202667	NA	0	0	0.0325253	0.281211	0.263848			N.A.
Q13185	Chromobox protein homolog 3	CBX3	0	0	0.161867	0.191907	0.646227	0	NA	0	0	NA	0.0589016	0.0316844			N.A.
Q13148	TAR DNA-binding protein 43	TADBP	0	0	0.237079	0.274215	0.488706	0	NA	0	0	NA	0.00209778	0.000502066			N.A.
Q00839	Heterogeneous nuclear ribonucleoprotein U	HNRPU	0	0	0.349094	0.145624	0.505282	0	NA	0	0	NA	1.43216e-05	0.0522223			3.5
Q00610	Clathrin heavy chain 1	CLH1	0	0	0.30293	0.180897	0.516173	0	NA	0	0	NA	0.000214383	0.0199831			3.4
P78347	General transcription factor II-I	GTF2I	0	0.164593	0.0165454	0.143209	0.675652	0.164593	NA	0	0	0.0921972	0.856986	0.193792			N.A.
P63244	Guanine nucleotide-binding protein subunit beta-2-like 1	GBLP	0	0	0.173608	0.268906	0.557486	0	NA	0	0	NA	0.0319187	0.00100452			N.A.
P62277	40S ribosomal protein S13	RS13	0	0	0.0112261	0.0861984	0.902575	0	NA	0	0	NA	0.90363	0.354214			N.A.
P60842	Eukaryotic initiation factor 4A-I	IF4A1	0	0.108587	0.0514704	0.114058	0.725885	0.108587	NA	0	0	0.25146	0.616453	0.30227			4
P53597	Succinyl-CoA ligase [ADP/GDP-forming] subunit alpha, mitochondrial	SUCA	0	0.307523	0.0197934	0.051581	0.621103	0.307523	NA	0	0	0.000804643	0.817363	0.568208			2.8
P50750	Cyclin-dependent kinase 9	CDK9	0	0	0	0.0580893	0.941911	0	NA	0	0	NA	NA	0.530171			N.A.
P49908	Selenoprotein P	SEPP1	0	0	0.221456	0.131459	0.647085	0	NA	0	0	NA	0.0114567	0.129346			510
P49368	T-complex protein 1 subunit gamma	TCPG	0	0.106353	0.248235	0.117435	0.527978	0.106353	NA	0	0	0.28328	0.0158586	0.16837			4.5
P48681	Nestin	NEST	0	0	0.0937705	0.469177	0.437053	0	NA	0	0	NA	0.167121	6.18077e-11			N.A.
P46060	Ran GTPase-activating protein 1	RAGP1	0	0.130717	0.0084369	0.24664	0.614206	0.130717	NA	0	0	0.188329	0.919539	0.0291282			1.9
P40939	Trifunctional enzyme subunit alpha, mitochondrial	ECHA	0	0	0	0.430058	0.569942	0	NA	0	0	NA	NA	1.89714e-08			N.A.
P31939	Bifunctional purine biosynthesis protein PURH	PUR9	0	0.560454	0.125256	0.00649994	0.30779	0.560454	NA	0	0	5.66214e-14	0.0372299	0.875622			6.1
P31150	Rab GDP dissociation inhibitor alpha	GDIA	0	0	0	0.30004	0.69996	0	NA	0	0	NA	NA	0.000430887			29
P26639	Threonine--tRNA ligase, cytoplasmic	SYTC	0	0.44309	0.155819	0.124978	0.276113	0.44309	NA	0	0	3.09344e-07	0.0106414	0.024689			1.1
P23528	Cofilin-1	COF1	0	0.185957	0.196734	0.192094	0.425214	0.185957	NA	0	0	0.0590855	0.0195695	0.023088			140
P15880	40S ribosomal protein S2	RS2	0	0.0550572	0.133121	0.312768	0.499054	0.0550572	NA	0	0	0.582355	0.11342	0.00383353			3.4
P10586	Receptor-type tyrosine-protein phosphatase F	PTPRF	0	0.0604752	0.0967763	0	0.842748	0.0604752	NA	0	0	0.424097	0.380428	NA			35
P02042	Hemoglobin subunit delta	HBD	0	0.0541441	0.304033	0.152763	0.48906	0.0541441	NA	0	0	0.591773	0.00443002	0.074157			30000
O75822	Eukaryotic translation initiation factor 3 subunit J	EIF3J	0	0.0800452	0	0.326634	0.593321	0.0800452	NA	0	0	0.382926	NA	0.00369585			N.A.
O75116	Rho-associated protein kinase 2	ROCK2	0	0.141085	0.118785	0.130858	0.609272	0.141085	NA	0	0	0.151306	0.225405	0.187264			N.A.
O15394	Neural cell adhesion molecule 2	NCAM2	0	0.0110424	0.0819112	0.331141	0.575905	0.0110424	NA	0	0	0.911004	0.353825	0.00471313			N.A.
O14776	Transcription elongation regulator 1	TCRG1	0	0.0781006	0.244938	0.14219	0.534771	0.0781006	NA	0	0	0.431619	0.0176241	0.11187			N.A.
Q15582	Transforming growth factor-beta-induced protein ig-h3	BGH3	0	0.210159	0	0.118308	0.671533	0.210159	NA	0	0	0.0123734	NA	0.21824			140
Q15485	Ficolin-2	FCN2	0	0.340411	0.138883	0.0434309	0.477275	0.340411	NA	0	0	0.000174133	0.0903032	0.531063			27
P54819	Adenylate kinase 2, mitochondrial	KAD2	0	0	0.0106555	0	0.989345	0	NA	0	0	NA	0.911935	NA			N.A.
P27918	Properdin	PROP	0	0.257617	0.0628883	0.0556649	0.62383	0.257617	NA	0	0	0.00529437	0.493614	0.53412			330
P22061	Protein-L-isoaspartate(D-aspartate) O-methyltransferase	PIMT	0	0.11921	0	0.302082	0.578708	0.11921	NA	0	0	0.197434	NA	0.00534042			3.9
P11226	Mannose-binding protein C	MBL2	0	0.399622	0.134647	0.0556455	0.410086	0.399622	NA	0	0	6.01262e-06	0.0658152	0.36977			67
Q86UK5	Limbin	LBN	0	0.266273	0.0427428	0.0609958	0.629989	0.266273	NA	0	0	0.00370862	0.639756	0.502647			N.A.
P42785	Lysosomal Pro-X carboxypeptidase	PCP	0	0.12965	0.191704	0.144868	0.533777	0.12965	NA	0	0	0.184618	0.0482358	0.106298			3.5
O00462	Beta-mannosidase	MANBA	0	0	0.161108	0.219875	0.619018	0	NA	0	0	NA	0.0568281	0.0101104			1.7
Q53FA7	Quinone oxidoreductase PIG3	QORX	0	0	0.036997	0.213852	0.749151	0	NA	0	0	NA	0.674445	0.0180832			N.A.
P78417	Glutathione S-transferase omega-1	GSTO1	0	0.0963814	0	0	0.903619	0.0963814	NA	0	0	0.124974	NA	NA			33
P29144	Tripeptidyl-peptidase 2	TPP2	0	0	0.0508625	0	0.949138	0	NA	0	0	NA	0.583627	NA			N.A.
Q562R1	Beta-actin-like protein 2	ACTBL	0	0	0	0.535413	0.464587	0	NA	0	0	NA	NA	6.66134e-16			750
Q15833	Syntaxin-binding protein 2	STXB2	0	0	0.174464	0.359281	0.466255	0	NA	0	0	NA	0.025074	4.07114e-06			1.8
Q9NTX5	Ethylmalonyl-CoA decarboxylase	ECHD1	0	0	0.0806164	0.31405	0.605334	0	NA	0	0	NA	0.309749	0.000154455			N.A.
P32320	Cytidine deaminase	CDD	0	0.01429	0.0591577	0.298875	0.627678	0.01429	NA	0	0	0.885249	0.515633	0.0132697			14
P06311	Ig kappa chain V-III region IARC/BL41	KV311	0	0	0.119924	0.270487	0.609589	0	NA	0	0	NA	0.141417	0.00126787			320000
P04434	Ig kappa chain V-III region VH (Fragment)	KV310	0	0	0.0543256	0.199215	0.74646	0	NA	0	0	NA	0.543276	0.0266814			320000
P01708	Ig lambda chain V-II region BUR	LV205	0	0.178417	0.143357	0.189138	0.489088	0.178417	NA	0	0	0.0670847	0.0872712	0.036224			110000
P01608	Ig kappa chain V-I region Roy	KV116	0	0.171235	0.271255	0.162139	0.395371	0.171235	NA	0	0	0.0922663	0.00258216	0.0360715			N.A.
P0DJI8	Serum amyloid A-1 protein	SAA1	0	0.0390428	0.189392	0.139399	0.632166	0.0390428	NA	0	0	0.689669	0.0844047	0.189182			N.A.
P01621	Ig kappa chain V-III region NG9 (Fragment)	KV303	0	0.353102	0.217249	0.0318432	0.397805	0.353102	NA	0	0	0.000177622	0.0101257	0.57883			320000
Q9BRF8	Calcineurin-like phosphoesterase domain-containing protein 1	CPPED	0	0.239578	0.0010348	0.0186812	0.740706	0.239578	NA	0	0	0.0134002	0.991951	0.859572			N.A.
B9A064	Immunoglobulin lambda-like polypeptide 5	IGLL5	0	0.196157	0.160819	0.0138102	0.629213	0.196157	NA	0	0	0.0415046	0.123212	0.87249			N.A.
P04430	Ig kappa chain V-I region BAN	KV122	0	0.317643	0.276062	0	0.406296	0.317643	NA	0	0	0.000569652	0.00184558	NA			320000
P06326	Ig heavy chain V-I region Mot	HV107	0	0.428458	0.295524	0	0.276018	0.428458	NA	0	0	2.15451e-06	0.000264733	NA			320000

## Sheet: Table S4
Table S4. Details of protein quantitative trait loci (pQTL) identified in plasma according to our cohort.
In most of the cases, the same SNP is the best pQTL for a protein in TP1 and TP2, but in two cases we have different SNP. We reflect this information with columns SNP_tp1, SNP_tp2, pvalue1 and pvalue2. The column pFisher represents the combined pvalue between tp1 and tp2.
The remaining columns are self explanatory: SNP id for the pQTL, three IDs for the protein (SwissProt. ProteinID and Gene name), chromosome and position of the SNP, allelic variants of the SNP, predicted function and overlapping status with eQTLs where F, S. B, L denote the human tissues of fat, skin, blood and lymphocyte cell lines respectively.
SNP	Swissprot	ProteinID	Gene	SNP_tp1	SNP_tp2	P value1	P value2	pFisher	Chromosome	Position	Variant alleles	Alleles_0.0	Alleles_1.0	Alleles_2.0	Predicted function	eQTL tested	eQTL significant
rs2077119	P02765	FETUA	AHSG	rs2077119		0.0001	/	9.21e-07	3	186330712	T/G	GG	GT	TT	5upstream	/
rs2248690			AHSG		rs2248690	/	0.0003		3	186330712	T/A	AA	AT	TT	5upstream	/
rs7862602	P07360	CO8G	C8G	rs7862602		0.00313	/	6.62e-05	9	139839698	G/T	TT	TG	GG	intronic	/
rs2071006			C8G		rs2071006	/	0.0016		9	139839698	T/G	GG	GT	TT	coding	/
rs1611115	P09172	DOPO	DBH	rs1611115	rs1611115	0.0189	0.0029	0.0047	9	136501482	T/C	CC	CT	TT	5upstream	B,S
rs1801020	P00748	FA12	F12	rs1801020	rs1801020	2.49e-05	9.95e-06	5.77e-09	5	176836577	A/G	GG	GA	AA	5utr	L,S,B	L
rs7042135	P01031	CO5	FBXW5	rs7042135	rs7042135	0.0101	0.0199	0.0019	9	123837452	C/T	TT	TC	CC	5upstream	S,B,F,L	F,L,B
rs3124952	Q15485	FCN2	FCN2	rs3124952	rs3124952	0.0144	0.0371	0.00458	9	137772654	A/G	AA	AG	GG	5upstream	F
rs2239699	Q06033	ITIH3	ITIH3	rs2239699	rs2239699	0.018	0.0108	0.0019	3	52828784	C/T	TT	TC	CC	5upstream	S
rs2071042	Q14624	ITIH4	ITIH4	rs2071042	rs2071042	0.0764	0.0098	0.00616	3	52865495	A/G	GG	GA	AA	coding	S,B,F,L	S,B,F,L
rs3806689	P01042	KNG1	KNG1	rs3806689		0.0035	/	4.73e-05	3	186435065	A/G	GG	GA	GG	5upstream	/
rs5029969			KNG1		rs5029969	/	0.00097		3	186435065	G/T	TT	TG	GG	5upstream	/
rs17882539	P27169	PON1	PON1	rs17882539	rs17882539	0.00289	0.0279	0.00084	7	95025673	G/A	AA	AG	GG	5upstream	/
rs17882539	Q15166	PON3	PON3	rs17882539	rs17882539	4.49e-05	2.5e-05	2.43e-08	7	95025673	G/A	AA	AG	GG	5upstream	F,S	F
rs11024574	P35542	SAA4	SAA4	rs11024574		0.0784	/	0.00152	11	18258440	T/G	GG	GT	TT	intronic	F
rs2168363			SAA4		rs2168363	/	0.0019		11	18258440	T/C	TT	TC	CC	5upstream	F
rs34107519	P36955	PEDF	SERPINF1	rs34107519	rs34107519	0.0096	0.0384	0.0033	17	1665253	A/G	GG	GA	AA	intronic	S,B,F,L	S,B,F,L

## Sheet: Table S5
Table S5. Proportion of the protein levels variance explained by pQTLs.
We show the minimum, maximum, first and third quartiles, mean and median of the distribution of the variance explained by the pQTLs in our sample.
Proportion of the protein abundance variance explained by the pQTLs	Min.	1stQu.	Median	Mean	3rdQu.	Max.
Time point 1	0.03065	0.052	0.07994	0.08403	0.0932	0.1575
Time point 2	0.04825	0.05812	0.09338	0.09568	0.1117	0.1903
Proportion of the familiar component variance explained by the pQTLs	Min.	1stQu.	Median	Mean	3rdQu.	Max.
Time point 1	0.06167	0.149	0.1961	0.2309	0.2686	0.6665
Time point 2	0.1158	0.13	0.1975	0.2725	0.3329	0.6819
